# Supplementary material for: Soil-transmitted helminthiasis among adolescents in Anaocha Local Government Area, Anambra State, Nigeria: Insights and recommendations for effective control
Source: PLoS One. 2025 Jan 7;20(1):e0292146. doi: 10.1371/journal.pone.0292146 (PMC11706410; doi:10.1371/journal.pone.0292146)
Supplement: S1 File — " This dataset includes quantitative data on socio-demographic characteristics, hygiene practices, environmental conditions, and other relevant risk factors associated with soil-transmitted helminthiasis. The data were collected through structured questionnaires and focus group discussions and presented anonymously to ensure participant confidentiality. (XLSX) [file pone.0292146.s001.xlsx]

## Sheet: Sheet1
Community	Sex	Age	Class	Ascaris	Trichuris	Hookworm	Co-infection	STH Infection	Parents' Occupation	Parents' Literacy Level	Knowledge of STH	How did you get this information?	How is soil-transmitted helminthiasis transmitted?	Water facility in the school	Water facility in the home	Toilet facility in the school	Hand washing facility in the school	Hand washing facility in the home	What is your source of drinking water?	What type of toilet do you use at home?	How frequently do you wash your hands after using the toilet?	How frequently do you wash your fruits before eating them?	How frequently do you wash your hands before and after eating your meals?	Nail hygiene: How will you describe your fingernails?	Nail biting: Do you bite your fingernails?	Do you walk barefoot?	Have you ever been treated for soil-transmitted helminthiasis?	If yes, to any of the above, how did you get the treatment for the infection?	When last were you dewormed?	Who administered the medicine?	How important do you think it is to prevent soil-transmitted helminthiasis?
Adazi-nnukwu	Male	10-14 years	JSS 1	Yes	No	Yes	Yes	Yes	Traders/Entrepreneurs	Secondary education	Very knowledgeable	MAMs	Food and water-borne route	Available	Excellent	Not available	Available	Excellent	Borehole/tap	Water cistern	Often	Sometimes	Always	Well-trimmed and dirty	No	Sometimes	Yes	Hospitals	4-6 months	Health practitioner	Very important
Adazi-nnukwu	Male	10-14 years	JSS 1	No	No	No	No	No	Farmers	Secondary education	Slightly knowledgeable	Mass media	No idea	Available	Not available	Not available	Available	Not available	Borehole/tap	Water cistern	Often	Sometimes	Often	Well-trimmed and dirty	Yes	Yes	No	No	No	No	Very important
Adazi-nnukwu	Male	10-14 years	JSS 1	Yes	No	No	No	Yes	Teachers/Civil servants	Secondary education	Slightly knowledgeable	School	No idea	Available	Good	Not available	Available	Poor	Borehole/tap	Bush/open defecation	Sometimes	Never	Sometimes	Well-trimmed and clean	No	Sometimes	No	No	No	No	Very important
Adazi-nnukwu	Male	10-14 years	JSS 1	No	No	No	No	No	Traders/Entrepreneurs	Secondary education	No	No	No idea	Available	Fair	Not available	Available	Fair	Borehole/tap	Water cistern	Sometimes	Never	Sometimes	Well-trimmed and dirty	Yes	No	No	No	No	No	Very important
Adazi-nnukwu	Male	15-19 years	JSS 1	No	No	No	No	No	Farmers	Secondary education	Very knowledgeable	MAMs	Food and water-borne route	Available	Excellent	Not available	Available	Poor	Borehole/tap	Pit toilet	Often	Never	Always	Untrimmed and dirty	No	No	Yes	MAMs	Above 6 months	Health practitioner	Very important
Adazi-nnukwu	Male	10-14 years	JSS 1	No	No	No	No	No	Farmers	Secondary education	No	No	No idea	Available	Fair	Not available	Available	Poor	Borehole/tap	Water cistern	Never	Never	Often	Untrimmed and clean	No	No	Yes	Over the counter	Above 6 months	Family member	Very important
Adazi-nnukwu	Female	10-14 years	JSS 1	Yes	No	Yes	Yes	Yes	Farmers	Secondary education	Very knowledgeable	MAMs	No idea	Available	Excellent	Not available	Available	Excellent	Borehole/tap	Pit toilet	Often	Often	Always	Untrimmed and dirty	Sometimes	Sometimes	Yes	MAMs	1-3 months	Health practitioner	Very important
Adazi-nnukwu	Male	10-14 years	JSS 1	Yes	No	Yes	Yes	Yes	Traders/Entrepreneurs	Secondary education	Slightly knowledgeable	School	Food and water-borne route	Available	Fair	Not available	Available	Poor	Borehole/tap	Water cistern	Never	Never	Sometimes	Well-trimmed and clean	Sometimes	No	Yes	Over the counter	1-3 months	Health practitioner	Very important
Adazi-nnukwu	Female	10-14 years	JSS 1	No	No	No	No	No	Traders/Entrepreneurs	Secondary education	Slightly knowledgeable	Church	No idea	Available	Fair	Not available	Available	Fair	Borehole/tap	Pit toilet	Never	Sometimes	Sometimes	Well-trimmed and clean	Yes	Yes	No	No	No	No	Somewhat important
Adazi-nnukwu	Female	10-14 years	JSS 1	Yes	Yes	Yes	Yes	Yes	Traders/Entrepreneurs	Secondary education	Slightly knowledgeable	School	Food and water-borne route	Available	Good	Not available	Available	Poor	Borehole/tap	Water cistern	Never	Never	Sometimes	Well-trimmed and dirty	Yes	No	No	No	No	No	Very important
Adazi-nnukwu	Male	10-14 years	JSS 1	No	No	No	No	No	Traders/Entrepreneurs	Secondary education	Slightly knowledgeable	School	No idea	Available	Good	Not available	Available	Poor	Borehole/tap	Water cistern	Never	Never	Sometimes	Untrimmed and clean	Yes	Yes	No	No	No	No	Somewhat important
Adazi-nnukwu	Male	10-14 years	JSS 1	Yes	No	No	No	Yes	Farmers	Secondary education	No	No	No idea	Available	Fair	Not available	Available	Fair	Borehole/tap	Water cistern	Never	Never	Sometimes	Untrimmed and dirty	Yes	Yes	No	No	No	No	Somewhat important
Adazi-nnukwu	Female	10-14 years	JSS 1	No	No	No	No	No	Traders/Entrepreneurs	Primary education	Slightly knowledgeable	School	Food and water-borne route	Available	Good	Not available	Available	Fair	Borehole/tap	Pit toilet	Often	Never	Sometimes	Well-trimmed and dirty	No	No	No	No	No	No	Very important
Adazi-nnukwu	Male	10-14 years	JSS 1	Yes	No	No	No	Yes	Traders/Entrepreneurs	Secondary education	Slightly knowledgeable	School	No idea	Available	Good	Not available	Available	Fair	Borehole/tap	Pit toilet	Never	Never	Sometimes	Untrimmed and dirty	Sometimes	Sometimes	No	No	No	No	Somewhat important
Adazi-nnukwu	Female	10-14 years	JSS 2	No	No	No	No	No	Traders/Entrepreneurs	Secondary education	No	No	No idea	Available	Not available	Not available	Available	Poor	Borehole/tap	Water cistern	Often	Never	Sometimes	Well-trimmed and clean	No	Yes	No	No	No	No	Somewhat important
Adazi-nnukwu	Male	10-14 years	JSS 2	Yes	No	No	No	Yes	Teachers/Civil servants	No formal education	Slightly knowledgeable	School	No idea	Available	Good	Not available	Available	Poor	Borehole/tap	Pit toilet	Never	Never	Sometimes	Well-trimmed and dirty	Sometimes	Sometimes	No	No	No	No	Somewhat important
Adazi-nnukwu	Female	10-14 years	JSS 2	No	No	No	No	No	Farmers	Secondary education	Slightly knowledgeable	Mass media	No idea	Available	Good	Not available	Available	Good	Borehole/tap	Water cistern	Never	Never	Sometimes	Well-trimmed and clean	No	Sometimes	Yes	Over the counter	Above 6 months	Health practitioner	Very important
Adazi-nnukwu	Male	10-14 years	JSS 2	No	No	No	No	No	Traders/Entrepreneurs	Primary education	Slightly knowledgeable	School	Food and water-borne route	Available	Fair	Not available	Available	Good	Borehole/tap	Pit toilet	Never	Never	Often	Untrimmed and clean	Sometimes	Sometimes	Yes	Over the counter	Above 6 months	Health practitioner	Very important
Adazi-nnukwu	Female	10-14 years	JSS 2	No	No	No	No	No	Farmers	No formal education	Very knowledgeable	School	No idea	Available	Excellent	Not available	Available	Excellent	Borehole/tap	Water cistern	Often	Often	Always	Well-trimmed and clean	No	No	No	No	No	No	Very important
Adazi-nnukwu	Female	10-14 years	JSS 2	Yes	Yes	No	Yes	Yes	Farmers	Secondary education	Slightly knowledgeable	Church	No idea	Available	Fair	Not available	Available	Not available	Borehole/tap	Pit toilet	Never	Never	Sometimes	Well-trimmed and dirty	No	Sometimes	Yes	Over the counter	Above 6 months	Family member	Somewhat important
Adazi-nnukwu	Female	15-19 years	JSS 3	Yes	No	No	No	Yes	Traders/Entrepreneurs	Secondary education	Slightly knowledgeable	School	No idea	Available	Fair	Not available	Available	Poor	Borehole/tap	Water cistern	Sometimes	Never	Sometimes	Untrimmed and dirty	Sometimes	Sometimes	No	No	No	No	Somewhat important
Adazi-nnukwu	Female	15-19 years	JSS 3	Yes	No	No	No	Yes	Farmers	No formal education	Slightly knowledgeable	School	No idea	Available	Good	Not available	Available	Good	Borehole/tap	Water cistern	Sometimes	Never	Often	Well-trimmed and dirty	Sometimes	Sometimes	Yes	Over the counter	Above 6 months	Family member	Very important
Adazi-nnukwu	Female	15-19 years	JSS 3	Yes	No	No	No	Yes	Traders/Entrepreneurs	Secondary education	Very knowledgeable	School	No idea	Available	Excellent	Not available	Available	Excellent	Borehole/tap	Pit toilet	Often	Often	Sometimes	Well-trimmed and clean	Yes	Sometimes	No	No	No	No	Very important
Adazi-nnukwu	Male	15-19 years	JSS 3	No	No	No	No	No	Traders/Entrepreneurs	Secondary education	Slightly knowledgeable	School	No idea	Available	Good	Not available	Available	Poor	Borehole/tap	Pit toilet	Never	Sometimes	Sometimes	Well-trimmed and dirty	Sometimes	Sometimes	No	No	No	No	Very important
Adazi-nnukwu	Female	15-19 years	JSS 3	No	No	No	No	No	Teachers/Civil servants	Tertiary education	Slightly knowledgeable	School	No idea	Available	Good	Not available	Available	Good	Borehole/tap	Pit toilet	Often	Sometimes	Often	Well-trimmed and clean	Sometimes	Yes	Yes	Over the counter	Above 6 months	Family member	Very important
Adazi-nnukwu	Male	15-19 years	JSS 3	No	No	No	No	No	Traders/Entrepreneurs	Secondary education	No	No	No idea	Available	Good	Not available	Available	Fair	Borehole/tap	Bush/open defecation	Often	Never	Often	Well-trimmed and clean	Sometimes	No	No	No	No	No	Very important
Adazi-nnukwu	Female	10-14 years	JSS 3	No	No	No	No	No	Farmers	Secondary education	Slightly knowledgeable	School	No idea	Available	Fair	Not available	Available	Poor	Borehole/tap	Pit toilet	Never	Never	Sometimes	Well-trimmed and dirty	Yes	Sometimes	No	No	No	No	Somewhat important
Adazi-nnukwu	Female	15-19 years	JSS 3	Yes	No	No	No	Yes	Farmers	Secondary education	Slightly knowledgeable	Mass media	No idea	Available	Good	Not available	Available	Good	Borehole/tap	Water cistern	Never	Often	Often	Well-trimmed and dirty	Sometimes	Yes	Yes	Hospitals	Above 6 months	Family member	Very important
Adazi-nnukwu	Male	15-19 years	JSS 3	No	No	No	No	No	Farmers	Secondary education	No	No	No idea	Available	Good	Not available	Available	Fair	Borehole/tap	Water cistern	Often	Often	Always	Well-trimmed and clean	No	No	No	No	No	No	Somewhat important
Adazi-nnukwu	Male	10-14 years	JSS 3	No	Yes	No	No	Yes	Traders/Entrepreneurs	Primary education	Slightly knowledgeable	School	Food and water-borne route	Available	Good	Not available	Available	Good	Borehole/tap	Water cistern	Sometimes	Never	Sometimes	Well-trimmed and clean	Sometimes	Sometimes	Yes	Over the counter	Above 6 months	Family member	Very important
Adazi-nnukwu	Female	15-19 years	JSS 3	No	No	No	No	No	Traders/Entrepreneurs	Secondary education	No	No	No idea	Available	Good	Not available	Available	Good	Borehole/tap	Water cistern	Often	Never	Often	Well-trimmed and clean	Sometimes	No	Yes	Over the counter	Above 6 months	Family member	Very important
Adazi-nnukwu	Female	15-19 years	JSS 3	Yes	No	No	No	Yes	Traders/Entrepreneurs	Tertiary education	Slightly knowledgeable	School	Food and water-borne route	Available	Good	Not available	Available	Fair	Borehole/tap	Water cistern	Often	Never	Sometimes	Well-trimmed and dirty	Yes	Sometimes	Yes	Hospitals	Above 6 months	Health practitioner	Very important
Adazi-nnukwu	Female	15-19 years	JSS 3	Yes	No	No	No	Yes	Farmers	Secondary education	No	No	No idea	Available	Excellent	Not available	Available	Excellent	Borehole/tap	Water cistern	Sometimes	Often	Always	Untrimmed and dirty	No	Yes	Yes	Over the counter	Above 6 months	Family member	Very important
Adazi-nnukwu	Female	15-19 years	SSS 1	Yes	No	No	No	Yes	Farmers	Primary education	No	No	No idea	Available	Fair	Not available	Available	Poor	Borehole/tap	Pit toilet	Never	Never	Sometimes	Well-trimmed and dirty	Yes	Sometimes	No	No	No	No	Somewhat important
Adazi-nnukwu	Male	15-19 years	SSS 1	No	No	No	No	No	Traders/Entrepreneurs	Tertiary education	No	No	No idea	Available	Good	Not available	Available	Good	Borehole/tap	Water cistern	Often	Sometimes	Often	Well-trimmed and clean	Sometimes	No	Yes	MAMs	Above 6 months	Health practitioner	Very important
Adazi-nnukwu	Male	15-19 years	SSS 1	Yes	No	No	No	Yes	Traders/Entrepreneurs	Tertiary education	Slightly knowledgeable	School	Food and water-borne route	Available	Fair	Not available	Available	Fair	Borehole/tap	Water cistern	Never	Never	Sometimes	Untrimmed and dirty	No	Sometimes	Yes	Over the counter	1-3 months	Family member	Somewhat important
Adazi-nnukwu	Male	15-19 years	SSS 1	Yes	No	No	No	Yes	Professionals	Tertiary education	Slightly knowledgeable	School	Food and water-borne route	Available	Excellent	Not available	Available	Fair	Borehole/tap	Water cistern	Never	Sometimes	Often	Well-trimmed and clean	Yes	Sometimes	Yes	MAMs	Above 6 months	Health practitioner	Very important
Adazi-nnukwu	Male	15-19 years	SSS 1	No	No	No	No	No	Drivers	Secondary education	Slightly knowledgeable	School	No idea	Available	Excellent	Not available	Available	Good	Sachet/bottled water	Pit toilet	Often	Sometimes	Often	Untrimmed and clean	No	No	Yes	Over the counter	Above 6 months	Family member	Very important
Adazi-nnukwu	Female	15-19 years	SSS 1	Yes	No	No	No	Yes	Traders/Entrepreneurs	Primary education	No	No	No idea	Available	Fair	Not available	Available	Poor	Borehole/tap	Bush/open defecation	Never	Never	Sometimes	Well-trimmed and dirty	No	Yes	No	No	No	No	Somewhat important
Adazi-nnukwu	Female	15-19 years	SSS 1	Yes	Yes	No	Yes	Yes	Farmers	Secondary education	No	No	No idea	Available	Good	Not available	Available	Good	Sachet/bottled water	Water cistern	Sometimes	Sometimes	Sometimes	Well-trimmed and clean	No	No	No	No	No	No	Very important
Adazi-nnukwu	Female	15-19 years	SSS 1	No	No	No	No	No	Traders/Entrepreneurs	Primary education	No	No	No idea	Available	Fair	Not available	Available	Fair	Borehole/tap	Water cistern	Never	Never	Sometimes	Well-trimmed and dirty	Yes	Sometimes	No	No	No	No	Somewhat important
Adazi-nnukwu	Female	15-19 years	SSS 1	No	No	No	No	No	Traders/Entrepreneurs	Secondary education	No	No	No idea	Available	Good	Not available	Available	Good	Borehole/tap	Pit toilet	Sometimes	Never	Sometimes	Untrimmed and clean	Sometimes	Sometimes	Yes	Hospitals	Above 6 months	Health practitioner	Very important
Adazi-nnukwu	Female	15-19 years	SSS 1	No	No	No	No	No	Teachers/Civil servants	Tertiary education	No	No	No idea	Available	Fair	Not available	Available	Poor	Borehole/tap	Water cistern	Never	Never	Sometimes	Well-trimmed and dirty	No	Yes	No	No	No	No	Somewhat important
Adazi-nnukwu	Female	15-19 years	SSS 1	No	No	No	No	No	Farmers	Secondary education	Slightly knowledgeable	School	No idea	Available	Good	Not available	Available	Good	Borehole/tap	Pit toilet	Sometimes	Never	Often	Well-trimmed and dirty	Yes	Sometimes	Yes	Over the counter	Above 6 months	Family member	Very important
Adazi-nnukwu	Male	15-19 years	SSS 1	No	No	No	No	No	Traders/Entrepreneurs	Secondary education	Slightly knowledgeable	School	No idea	Available	Excellent	Not available	Available	Excellent	Borehole/tap	Water cistern	Often	Often	Always	Well-trimmed and clean	No	Yes	Yes	Over the counter	4-6 months	Family member	Very important
Adazi-nnukwu	Female	15-19 years	SSS 2	No	No	No	No	No	Teachers/Civil servants	Secondary education	Slightly knowledgeable	Church	No idea	Available	Fair	Not available	Available	Poor	Borehole/tap	Water cistern	Never	Never	Sometimes	Untrimmed and clean	No	No	Yes	Over the counter	1-3 months	Health practitioner	Somewhat important
Adazi-nnukwu	Female	15-19 years	SSS 2	No	No	No	No	No	Traders/Entrepreneurs	Primary education	No	No	No idea	Available	Fair	Not available	Available	Poor	Borehole/tap	Water cistern	Never	Never	Sometimes	Well-trimmed and dirty	Yes	Yes	No	No	No	No	Very important
Adazi-nnukwu	Female	15-19 years	SSS 2	No	No	No	No	No	Traders/Entrepreneurs	Secondary education	Slightly knowledgeable	School	No idea	Available	Good	Not available	Available	Fair	Borehole/tap	Water cistern	Sometimes	Never	Sometimes	Well-trimmed and dirty	No	Sometimes	Yes	Over the counter	1-3 months	Health practitioner	Very important
Adazi-nnukwu	Female	15-19 years	SSS 2	No	No	No	No	No	Farmers	Primary education	Slightly knowledgeable	School	No idea	Available	Poor	Not available	Available	Good	Sachet/bottled water	Pit toilet	Often	Sometimes	Often	Well-trimmed and clean	No	No	Yes	Over the counter	Above 6 months	Health practitioner	Very important
Adazi-nnukwu	Male	15-19 years	SSS 2	No	Yes	No	No	Yes	Farmers	Tertiary education	Slightly knowledgeable	School	No idea	Available	Good	Not available	Available	Good	Borehole/tap	Water cistern	Sometimes	Never	Often	Well-trimmed and clean	No	No	Yes	Over the counter	Above 6 months	Family member	Very important
Adazi-nnukwu	Male	15-19 years	SSS 2	No	No	No	No	No	Traders/Entrepreneurs	Primary education	No	No	No idea	Available	Not available	Not available	Available	Not available	Borehole/tap	Water cistern	Never	Never	Sometimes	Well-trimmed and dirty	Sometimes	Sometimes	No	No	No	No	Somewhat important
Adazi-nnukwu	Male	15-19 years	SSS 2	No	No	No	No	No	Professionals	Secondary education	Slightly knowledgeable	School	Food and water-borne route	Available	Excellent	Not available	Available	Good	Borehole/tap	Pit toilet	Often	Never	Often	Well-trimmed and dirty	Yes	Sometimes	Yes	Over the counter	Above 6 months	Family member	Very important
Adazi-nnukwu	Female	15-19 years	SSS 2	No	No	No	No	No	Traders/Entrepreneurs	Primary education	No	No	No idea	Available	Fair	Not available	Available	Poor	Borehole/tap	Water cistern	Never	Never	Sometimes	Well-trimmed and clean	No	Yes	No	No	No	No	Somewhat important
Adazi-nnukwu	Male	15-19 years	SSS 2	No	No	No	No	No	Traders/Entrepreneurs	Secondary education	Slightly knowledgeable	MAMs	Skin penetration	Available	Excellent	Not available	Available	Good	Borehole/tap	Pit toilet	Sometimes	Never	Sometimes	Well-trimmed and clean	Sometimes	No	Yes	Over the counter	Above 6 months	Family member	Very important
Adazi-nnukwu	Female	15-19 years	SSS 2	No	No	No	No	No	Farmers	Tertiary education	No	No	No idea	Available	Excellent	Not available	Available	Excellent	Borehole/tap	Pit toilet	Often	Often	Always	Untrimmed and dirty	Yes	No	Yes	Over the counter	4-6 months	Family member	Somewhat important
Adazi-nnukwu	Male	15-19 years	SSS 2	Yes	No	No	No	Yes	Traders/Entrepreneurs	Secondary education	Slightly knowledgeable	School	Food and water-borne route	Available	Excellent	Not available	Available	Fair	Borehole/tap	Water cistern	Often	Sometimes	Often	Well-trimmed and dirty	Yes	Sometimes	Yes	Over the counter	4-6 months	Family member	Very important
Adazi-nnukwu	Female	15-19 years	SSS 2	No	No	No	No	No	Traders/Entrepreneurs	Secondary education	No	No	No idea	Available	Good	Not available	Available	Fair	Borehole/tap	Water cistern	Never	Never	Sometimes	Well-trimmed and clean	No	Sometimes	Yes	Over the counter	Above 6 months	Family member	Very important
Adazi-nnukwu	Male	10-14 years	JSS 1	Yes	No	Yes	Yes	Yes	Traders/Entrepreneurs	Secondary education	Very knowledgeable	MAMs	Food and water-borne route	Available	Excellent	Not available	Available	Excellent	Borehole/tap	Water cistern	Often	Sometimes	Always	Well-trimmed and dirty	No	Sometimes	Yes	Hospitals	4-6 months	Health practitioner	Very important
Adazi-nnukwu	Male	10-14 years	JSS 1	No	No	No	No	No	Farmers	Secondary education	Slightly knowledgeable	Mass media	No idea	Available	Not available	Not available	Available	Not available	Borehole/tap	Water cistern	Often	Sometimes	Often	Well-trimmed and dirty	Yes	Yes	No	No	No	No	Very important
Adazi-nnukwu	Male	10-14 years	JSS 1	Yes	No	No	No	Yes	Teachers/Civil servants	Secondary education	Slightly knowledgeable	School	No idea	Available	Good	Not available	Available	Poor	Borehole/tap	Bush/open defecation	Sometimes	Never	Sometimes	Well-trimmed and clean	No	Sometimes	No	No	No	No	Very important
Adazi-nnukwu	Male	10-14 years	JSS 1	No	No	No	No	No	Traders/Entrepreneurs	Secondary education	No	No	No idea	Available	Fair	Not available	Available	Fair	Borehole/tap	Water cistern	Sometimes	Never	Sometimes	Well-trimmed and dirty	Yes	No	No	No	No	No	Very important
Adazi-nnukwu	Male	15-19 years	JSS 1	No	No	No	No	No	Farmers	Secondary education	Very knowledgeable	MAMs	Food and water-borne route	Available	Excellent	Not available	Available	Poor	Borehole/tap	Pit toilet	Often	Never	Always	Untrimmed and dirty	No	No	Yes	MAMs	Above 6 months	Health practitioner	Very important
Adazi-nnukwu	Male	10-14 years	JSS 1	No	No	No	No	No	Farmers	Secondary education	No	No	No idea	Available	Fair	Not available	Available	Poor	Borehole/tap	Water cistern	Never	Never	Often	Untrimmed and clean	No	No	Yes	Over the counter	Above 6 months	Family member	Very important
Adazi-nnukwu	Female	10-14 years	JSS 1	Yes	No	Yes	Yes	Yes	Farmers	Secondary education	Very knowledgeable	MAMs	No idea	Available	Excellent	Not available	Available	Excellent	Borehole/tap	Pit toilet	Often	Often	Always	Untrimmed and dirty	Sometimes	Sometimes	Yes	MAMs	1-3 months	Health practitioner	Very important
Adazi-nnukwu	Male	10-14 years	JSS 1	Yes	No	Yes	Yes	Yes	Traders/Entrepreneurs	Secondary education	Slightly knowledgeable	School	Food and water-borne route	Available	Fair	Not available	Available	Poor	Borehole/tap	Water cistern	Never	Never	Sometimes	Well-trimmed and clean	Sometimes	No	Yes	Over the counter	1-3 months	Health practitioner	Very important
Adazi-nnukwu	Female	10-14 years	JSS 1	No	No	No	No	No	Traders/Entrepreneurs	Secondary education	Slightly knowledgeable	Church	No idea	Available	Fair	Not available	Available	Fair	Borehole/tap	Pit toilet	Never	Sometimes	Sometimes	Well-trimmed and clean	Yes	Yes	No	No	No	No	Somewhat important
Adazi-nnukwu	Female	10-14 years	JSS 1	Yes	Yes	Yes	Yes	Yes	Traders/Entrepreneurs	Secondary education	Slightly knowledgeable	School	Food and water-borne route	Available	Good	Not available	Available	Poor	Borehole/tap	Water cistern	Never	Never	Sometimes	Well-trimmed and dirty	Yes	No	No	No	No	No	Very important
Adazi-nnukwu	Male	10-14 years	JSS 1	No	No	No	No	No	Traders/Entrepreneurs	Secondary education	Slightly knowledgeable	School	No idea	Available	Good	Not available	Available	Poor	Borehole/tap	Water cistern	Never	Never	Sometimes	Untrimmed and clean	Yes	Yes	No	No	No	No	Somewhat important
Adazi-nnukwu	Male	10-14 years	JSS 1	Yes	No	No	No	Yes	Farmers	Secondary education	No	No	No idea	Available	Fair	Not available	Available	Fair	Borehole/tap	Water cistern	Never	Never	Sometimes	Untrimmed and dirty	Yes	Yes	No	No	No	No	Somewhat important
Adazi-nnukwu	Female	10-14 years	JSS 1	No	No	No	No	No	Traders/Entrepreneurs	Primary education	Slightly knowledgeable	School	Food and water-borne route	Available	Good	Not available	Available	Fair	Borehole/tap	Pit toilet	Often	Never	Sometimes	Well-trimmed and dirty	No	No	No	No	No	No	Very important
Adazi-nnukwu	Male	10-14 years	JSS 1	Yes	No	No	No	Yes	Traders/Entrepreneurs	Secondary education	Slightly knowledgeable	School	No idea	Available	Good	Not available	Available	Fair	Borehole/tap	Pit toilet	Never	Never	Sometimes	Untrimmed and dirty	Sometimes	Sometimes	No	No	No	No	Somewhat important
Adazi-nnukwu	Female	10-14 years	JSS 2	No	No	No	No	No	Traders/Entrepreneurs	Secondary education	No	No	No idea	Available	Not available	Not available	Available	Poor	Borehole/tap	Water cistern	Often	Never	Sometimes	Well-trimmed and clean	No	Yes	No	No	No	No	Somewhat important
Adazi-nnukwu	Male	10-14 years	JSS 2	Yes	No	No	No	Yes	Teachers/Civil servants	No formal education	Slightly knowledgeable	School	No idea	Available	Good	Not available	Available	Poor	Borehole/tap	Pit toilet	Never	Never	Sometimes	Well-trimmed and dirty	Sometimes	Sometimes	No	No	No	No	Somewhat important
Adazi-nnukwu	Female	10-14 years	JSS 2	No	No	No	No	No	Farmers	Secondary education	Slightly knowledgeable	Mass media	No idea	Available	Good	Not available	Available	Good	Borehole/tap	Water cistern	Never	Never	Sometimes	Well-trimmed and clean	No	Sometimes	Yes	Over the counter	Above 6 months	Health practitioner	Very important
Adazi-nnukwu	Male	10-14 years	JSS 2	No	No	No	No	No	Traders/Entrepreneurs	Primary education	Slightly knowledgeable	School	Food and water-borne route	Available	Fair	Not available	Available	Good	Borehole/tap	Pit toilet	Never	Never	Often	Untrimmed and clean	Sometimes	Sometimes	Yes	Over the counter	Above 6 months	Health practitioner	Very important
Adazi-nnukwu	Female	10-14 years	JSS 2	No	No	No	No	No	Farmers	No formal education	Very knowledgeable	School	No idea	Available	Excellent	Not available	Available	Excellent	Borehole/tap	Water cistern	Often	Often	Always	Well-trimmed and clean	No	No	No	No	No	No	Very important
Adazi-nnukwu	Female	10-14 years	JSS 2	Yes	Yes	No	Yes	Yes	Farmers	Secondary education	Slightly knowledgeable	Church	No idea	Available	Fair	Not available	Available	Not available	Borehole/tap	Pit toilet	Never	Never	Sometimes	Well-trimmed and dirty	No	Sometimes	Yes	Over the counter	Above 6 months	Family member	Somewhat important
Adazi-nnukwu	Female	15-19 years	JSS 3	Yes	No	No	No	Yes	Traders/Entrepreneurs	Secondary education	Slightly knowledgeable	School	No idea	Available	Fair	Not available	Available	Poor	Borehole/tap	Water cistern	Sometimes	Never	Sometimes	Untrimmed and dirty	Sometimes	Sometimes	No	No	No	No	Somewhat important
Adazi-nnukwu	Female	15-19 years	JSS 3	Yes	No	No	No	Yes	Farmers	No formal education	Slightly knowledgeable	School	No idea	Available	Good	Not available	Available	Good	Borehole/tap	Water cistern	Sometimes	Never	Often	Well-trimmed and dirty	Sometimes	Sometimes	Yes	Over the counter	Above 6 months	Family member	Very important
Adazi-nnukwu	Female	15-19 years	JSS 3	Yes	No	No	No	Yes	Traders/Entrepreneurs	Secondary education	Very knowledgeable	School	No idea	Available	Excellent	Not available	Available	Excellent	Borehole/tap	Pit toilet	Often	Often	Sometimes	Well-trimmed and clean	Yes	Sometimes	No	No	No	No	Very important
Adazi-nnukwu	Male	15-19 years	JSS 3	No	No	No	No	No	Traders/Entrepreneurs	Secondary education	Slightly knowledgeable	School	No idea	Available	Good	Not available	Available	Poor	Borehole/tap	Pit toilet	Never	Sometimes	Sometimes	Well-trimmed and dirty	Sometimes	Sometimes	No	No	No	No	Very important
Adazi-nnukwu	Female	15-19 years	JSS 3	No	No	No	No	No	Teachers/Civil servants	Tertiary education	Slightly knowledgeable	School	No idea	Available	Good	Not available	Available	Good	Borehole/tap	Pit toilet	Often	Sometimes	Often	Well-trimmed and clean	Sometimes	Yes	Yes	Over the counter	Above 6 months	Family member	Very important
Adazi-nnukwu	Male	15-19 years	JSS 3	No	No	No	No	No	Traders/Entrepreneurs	Secondary education	No	No	No idea	Available	Good	Not available	Available	Fair	Borehole/tap	Bush/open defecation	Often	Never	Often	Well-trimmed and clean	Sometimes	No	No	No	No	No	Very important
Adazi-nnukwu	Female	10-14 years	JSS 3	No	No	No	No	No	Farmers	Secondary education	Slightly knowledgeable	School	No idea	Available	Fair	Not available	Available	Poor	Borehole/tap	Pit toilet	Never	Never	Sometimes	Well-trimmed and dirty	Yes	Sometimes	No	No	No	No	Somewhat important
Adazi-nnukwu	Female	15-19 years	JSS 3	Yes	No	No	No	Yes	Farmers	Secondary education	Slightly knowledgeable	Mass media	No idea	Available	Good	Not available	Available	Good	Borehole/tap	Water cistern	Never	Often	Often	Well-trimmed and dirty	Sometimes	Yes	Yes	Hospitals	Above 6 months	Family member	Very important
Adazi-nnukwu	Male	15-19 years	JSS 3	No	No	No	No	No	Farmers	Secondary education	No	No	No idea	Available	Good	Not available	Available	Fair	Borehole/tap	Water cistern	Often	Often	Always	Well-trimmed and clean	No	No	No	No	No	No	Somewhat important
Adazi-nnukwu	Male	10-14 years	JSS 3	No	Yes	No	No	Yes	Traders/Entrepreneurs	Primary education	Slightly knowledgeable	School	Food and water-borne route	Available	Good	Not available	Available	Good	Borehole/tap	Water cistern	Sometimes	Never	Sometimes	Well-trimmed and clean	Sometimes	Sometimes	Yes	Over the counter	Above 6 months	Family member	Very important
Adazi-nnukwu	Female	15-19 years	JSS 3	No	No	No	No	No	Traders/Entrepreneurs	Secondary education	No	No	No idea	Available	Good	Not available	Available	Good	Borehole/tap	Water cistern	Often	Never	Often	Well-trimmed and clean	Sometimes	No	Yes	Over the counter	Above 6 months	Family member	Very important
Adazi-nnukwu	Female	15-19 years	JSS 3	Yes	No	No	No	Yes	Traders/Entrepreneurs	Tertiary education	Slightly knowledgeable	School	Food and water-borne route	Available	Good	Not available	Available	Fair	Borehole/tap	Water cistern	Often	Never	Sometimes	Well-trimmed and dirty	Yes	Sometimes	Yes	Hospitals	Above 6 months	Health practitioner	Very important
Adazi-nnukwu	Female	15-19 years	JSS 3	Yes	No	No	No	Yes	Farmers	Secondary education	No	No	No idea	Available	Excellent	Not available	Available	Excellent	Borehole/tap	Water cistern	Sometimes	Often	Always	Untrimmed and dirty	No	Yes	Yes	Over the counter	Above 6 months	Family member	Very important
Adazi-nnukwu	Female	15-19 years	SSS 1	Yes	No	No	No	Yes	Farmers	Primary education	No	No	No idea	Available	Fair	Not available	Available	Poor	Borehole/tap	Pit toilet	Never	Never	Sometimes	Well-trimmed and dirty	Yes	Sometimes	No	No	No	No	Somewhat important
Adazi-nnukwu	Male	15-19 years	SSS 1	No	No	No	No	No	Traders/Entrepreneurs	Tertiary education	No	No	No idea	Available	Good	Not available	Available	Good	Borehole/tap	Water cistern	Often	Sometimes	Often	Well-trimmed and clean	Sometimes	No	Yes	MAMs	Above 6 months	Health practitioner	Very important
Adazi-nnukwu	Male	15-19 years	SSS 1	Yes	No	No	No	Yes	Traders/Entrepreneurs	Tertiary education	Slightly knowledgeable	School	Food and water-borne route	Available	Fair	Not available	Available	Fair	Borehole/tap	Water cistern	Never	Never	Sometimes	Untrimmed and dirty	No	Sometimes	Yes	Over the counter	1-3 months	Family member	Somewhat important
Adazi-nnukwu	Male	15-19 years	SSS 1	Yes	No	No	No	Yes	Professionals	Tertiary education	Slightly knowledgeable	School	Food and water-borne route	Available	Excellent	Not available	Available	Fair	Borehole/tap	Water cistern	Never	Sometimes	Often	Well-trimmed and clean	Yes	Sometimes	Yes	MAMs	Above 6 months	Health practitioner	Very important
Adazi-nnukwu	Male	15-19 years	SSS 1	No	No	No	No	No	Drivers	Secondary education	Slightly knowledgeable	School	No idea	Available	Excellent	Not available	Available	Good	Sachet/bottled water	Pit toilet	Often	Sometimes	Often	Untrimmed and clean	No	No	Yes	Over the counter	Above 6 months	Family member	Very important
Adazi-nnukwu	Female	15-19 years	SSS 1	Yes	No	No	No	Yes	Traders/Entrepreneurs	Primary education	No	No	No idea	Available	Fair	Not available	Available	Poor	Borehole/tap	Bush/open defecation	Never	Never	Sometimes	Well-trimmed and dirty	No	Yes	No	No	No	No	Somewhat important
Adazi-nnukwu	Female	15-19 years	SSS 1	Yes	Yes	No	Yes	Yes	Farmers	Secondary education	No	No	No idea	Available	Good	Not available	Available	Good	Sachet/bottled water	Water cistern	Sometimes	Sometimes	Sometimes	Well-trimmed and clean	No	No	No	No	No	No	Very important
Adazi-nnukwu	Female	15-19 years	SSS 1	No	No	No	No	No	Traders/Entrepreneurs	Primary education	No	No	No idea	Available	Fair	Not available	Available	Fair	Borehole/tap	Water cistern	Never	Never	Sometimes	Well-trimmed and dirty	Yes	Sometimes	No	No	No	No	Somewhat important
Adazi-nnukwu	Female	15-19 years	SSS 1	No	No	No	No	No	Traders/Entrepreneurs	Secondary education	No	No	No idea	Available	Good	Not available	Available	Good	Borehole/tap	Pit toilet	Sometimes	Never	Sometimes	Untrimmed and clean	Sometimes	Sometimes	Yes	Hospitals	Above 6 months	Health practitioner	Very important
Adazi-nnukwu	Female	15-19 years	SSS 1	No	No	No	No	No	Teachers/Civil servants	Tertiary education	No	No	No idea	Available	Fair	Not available	Available	Poor	Borehole/tap	Water cistern	Never	Never	Sometimes	Well-trimmed and dirty	No	Yes	No	No	No	No	Somewhat important
Adazi-nnukwu	Female	15-19 years	SSS 1	No	No	No	No	No	Farmers	Secondary education	Slightly knowledgeable	School	No idea	Available	Good	Not available	Available	Good	Borehole/tap	Pit toilet	Sometimes	Never	Often	Well-trimmed and dirty	Yes	Sometimes	Yes	Over the counter	Above 6 months	Family member	Very important
Adazi-nnukwu	Male	15-19 years	SSS 1	No	No	No	No	No	Traders/Entrepreneurs	Secondary education	Slightly knowledgeable	School	No idea	Available	Excellent	Not available	Available	Excellent	Borehole/tap	Water cistern	Often	Often	Always	Well-trimmed and clean	No	Yes	Yes	Over the counter	4-6 months	Family member	Very important
Adazi-nnukwu	Female	15-19 years	SSS 2	No	No	No	No	No	Teachers/Civil servants	Secondary education	Slightly knowledgeable	Church	No idea	Available	Fair	Not available	Available	Poor	Borehole/tap	Water cistern	Never	Never	Sometimes	Untrimmed and clean	No	No	Yes	Over the counter	1-3 months	Health practitioner	Somewhat important
Adazi-nnukwu	Female	15-19 years	SSS 2	No	No	No	No	No	Traders/Entrepreneurs	Primary education	No	No	No idea	Available	Fair	Not available	Available	Poor	Borehole/tap	Water cistern	Never	Never	Sometimes	Well-trimmed and dirty	Yes	Yes	No	No	No	No	Very important
Adazi-nnukwu	Female	15-19 years	SSS 2	No	No	No	No	No	Traders/Entrepreneurs	Secondary education	Slightly knowledgeable	School	No idea	Available	Good	Not available	Available	Fair	Borehole/tap	Water cistern	Sometimes	Never	Sometimes	Well-trimmed and dirty	No	Sometimes	Yes	Over the counter	1-3 months	Health practitioner	Very important
Adazi-nnukwu	Female	15-19 years	SSS 2	No	No	No	No	No	Farmers	Primary education	Slightly knowledgeable	School	No idea	Available	Poor	Not available	Available	Good	Sachet/bottled water	Pit toilet	Often	Sometimes	Often	Well-trimmed and clean	No	No	Yes	Over the counter	Above 6 months	Health practitioner	Very important
Adazi-nnukwu	Male	15-19 years	SSS 2	No	Yes	No	No	Yes	Farmers	Tertiary education	Slightly knowledgeable	School	No idea	Available	Good	Not available	Available	Good	Borehole/tap	Water cistern	Sometimes	Never	Often	Well-trimmed and clean	No	No	Yes	Over the counter	Above 6 months	Family member	Very important
Adazi-nnukwu	Male	15-19 years	SSS 2	No	No	No	No	No	Traders/Entrepreneurs	Primary education	No	No	No idea	Available	Not available	Not available	Available	Not available	Borehole/tap	Water cistern	Never	Never	Sometimes	Well-trimmed and dirty	Sometimes	Sometimes	No	No	No	No	Somewhat important
Adazi-nnukwu	Male	15-19 years	SSS 2	No	No	No	No	No	Professionals	Secondary education	Slightly knowledgeable	School	Food and water-borne route	Available	Excellent	Not available	Available	Good	Borehole/tap	Pit toilet	Often	Never	Often	Well-trimmed and dirty	Yes	Sometimes	Yes	Over the counter	Above 6 months	Family member	Very important
Adazi-nnukwu	Female	15-19 years	SSS 2	No	No	No	No	No	Traders/Entrepreneurs	Primary education	No	No	No idea	Available	Fair	Not available	Available	Poor	Borehole/tap	Water cistern	Never	Never	Sometimes	Well-trimmed and clean	No	Yes	No	No	No	No	Somewhat important
Adazi-nnukwu	Male	15-19 years	SSS 2	No	No	No	No	No	Traders/Entrepreneurs	Secondary education	Slightly knowledgeable	MAMs	Skin penetration	Available	Excellent	Not available	Available	Good	Borehole/tap	Pit toilet	Sometimes	Never	Sometimes	Well-trimmed and clean	Sometimes	No	Yes	Over the counter	Above 6 months	Family member	Very important
Adazi-nnukwu	Female	15-19 years	SSS 2	No	No	No	No	No	Farmers	Tertiary education	No	No	No idea	Available	Excellent	Not available	Available	Excellent	Borehole/tap	Pit toilet	Often	Often	Always	Untrimmed and dirty	Yes	No	Yes	Over the counter	4-6 months	Family member	Somewhat important
Adazi-nnukwu	Male	15-19 years	SSS 2	Yes	No	No	No	Yes	Traders/Entrepreneurs	Secondary education	Slightly knowledgeable	School	Food and water-borne route	Available	Excellent	Not available	Available	Fair	Borehole/tap	Water cistern	Often	Sometimes	Often	Well-trimmed and dirty	Yes	Sometimes	Yes	Over the counter	4-6 months	Family member	Very important
Adazi-nnukwu	Female	15-19 years	SSS 2	No	No	No	No	No	Traders/Entrepreneurs	Secondary education	No	No	No idea	Available	Good	Not available	Available	Fair	Borehole/tap	Water cistern	Never	Never	Sometimes	Well-trimmed and clean	No	Sometimes	Yes	Over the counter	Above 6 months	Family member	Very important
Adazi-nnukwu	Male	10-14 years	JSS 1	Yes	No	Yes	Yes	Yes	Traders/Entrepreneurs	Secondary education	Very knowledgeable	MAMs	Food and water-borne route	Available	Excellent	Not available	Available	Excellent	Borehole/tap	Water cistern	Often	Sometimes	Always	Well-trimmed and dirty	No	Sometimes	Yes	Hospitals	4-6 months	Health practitioner	Very important
Adazi-nnukwu	Male	10-14 years	JSS 1	No	No	No	No	No	Farmers	Secondary education	Slightly knowledgeable	Mass media	No idea	Available	Not available	Not available	Available	Not available	Borehole/tap	Water cistern	Often	Sometimes	Often	Well-trimmed and dirty	Yes	Yes	No	No	No	No	Very important
Adazi-nnukwu	Male	10-14 years	JSS 1	Yes	No	No	No	Yes	Teachers/Civil servants	Secondary education	Slightly knowledgeable	School	No idea	Available	Good	Not available	Available	Poor	Borehole/tap	Bush/open defecation	Sometimes	Never	Sometimes	Well-trimmed and clean	No	Sometimes	No	No	No	No	Very important
Adazi-nnukwu	Male	10-14 years	JSS 1	No	No	No	No	No	Traders/Entrepreneurs	Secondary education	No	No	No idea	Available	Fair	Not available	Available	Fair	Borehole/tap	Water cistern	Sometimes	Never	Sometimes	Well-trimmed and dirty	Yes	No	No	No	No	No	Very important
Adazi-nnukwu	Male	15-19 years	JSS 1	No	No	No	No	No	Farmers	Secondary education	Very knowledgeable	MAMs	Food and water-borne route	Available	Excellent	Not available	Available	Poor	Borehole/tap	Pit toilet	Often	Never	Always	Untrimmed and dirty	No	No	Yes	MAMs	Above 6 months	Health practitioner	Very important
Adazi-nnukwu	Male	10-14 years	JSS 1	No	No	No	No	No	Farmers	Secondary education	No	No	No idea	Available	Fair	Not available	Available	Poor	Borehole/tap	Water cistern	Never	Never	Often	Untrimmed and clean	No	No	Yes	Over the counter	Above 6 months	Family member	Very important
Adazi-nnukwu	Female	10-14 years	JSS 1	Yes	No	Yes	Yes	Yes	Farmers	Secondary education	Very knowledgeable	MAMs	No idea	Available	Excellent	Not available	Available	Excellent	Borehole/tap	Pit toilet	Often	Often	Always	Untrimmed and dirty	Sometimes	Sometimes	Yes	MAMs	1-3 months	Health practitioner	Very important
Adazi-nnukwu	Male	10-14 years	JSS 1	Yes	No	Yes	Yes	Yes	Traders/Entrepreneurs	Secondary education	Slightly knowledgeable	School	Food and water-borne route	Available	Fair	Not available	Available	Poor	Borehole/tap	Water cistern	Never	Never	Sometimes	Well-trimmed and clean	Sometimes	No	Yes	Over the counter	1-3 months	Health practitioner	Very important
Adazi-nnukwu	Female	10-14 years	JSS 1	No	No	No	No	No	Traders/Entrepreneurs	Secondary education	Slightly knowledgeable	Church	No idea	Available	Fair	Not available	Available	Fair	Borehole/tap	Pit toilet	Never	Sometimes	Sometimes	Well-trimmed and clean	Yes	Yes	No	No	No	No	Somewhat important
Adazi-nnukwu	Female	10-14 years	JSS 1	Yes	Yes	Yes	Yes	Yes	Traders/Entrepreneurs	Secondary education	Slightly knowledgeable	School	Food and water-borne route	Available	Good	Not available	Available	Poor	Borehole/tap	Water cistern	Never	Never	Sometimes	Well-trimmed and dirty	Yes	No	No	No	No	No	Very important
Adazi-nnukwu	Male	10-14 years	JSS 1	No	No	No	No	No	Traders/Entrepreneurs	Secondary education	Slightly knowledgeable	School	No idea	Available	Good	Not available	Available	Poor	Borehole/tap	Water cistern	Never	Never	Sometimes	Untrimmed and clean	Yes	Yes	No	No	No	No	Somewhat important
Adazi-nnukwu	Male	10-14 years	JSS 1	Yes	No	No	No	Yes	Farmers	Secondary education	No	No	No idea	Available	Fair	Not available	Available	Fair	Borehole/tap	Water cistern	Never	Never	Sometimes	Untrimmed and dirty	Yes	Yes	No	No	No	No	Somewhat important
Adazi-nnukwu	Female	10-14 years	JSS 1	No	No	No	No	No	Traders/Entrepreneurs	Primary education	Slightly knowledgeable	School	Food and water-borne route	Available	Good	Not available	Available	Fair	Borehole/tap	Pit toilet	Often	Never	Sometimes	Well-trimmed and dirty	No	No	No	No	No	No	Very important
Adazi-nnukwu	Male	10-14 years	JSS 1	Yes	No	No	No	Yes	Traders/Entrepreneurs	Secondary education	Slightly knowledgeable	School	No idea	Available	Good	Not available	Available	Fair	Borehole/tap	Pit toilet	Never	Never	Sometimes	Untrimmed and dirty	Sometimes	Sometimes	No	No	No	No	Somewhat important
Adazi-nnukwu	Female	10-14 years	JSS 2	No	No	No	No	No	Traders/Entrepreneurs	Secondary education	No	No	No idea	Available	Not available	Not available	Available	Poor	Borehole/tap	Water cistern	Often	Never	Sometimes	Well-trimmed and clean	No	Yes	No	No	No	No	Somewhat important
Adazi-nnukwu	Male	10-14 years	JSS 2	Yes	No	No	No	Yes	Teachers/Civil servants	No formal education	Slightly knowledgeable	School	No idea	Available	Good	Not available	Available	Poor	Borehole/tap	Pit toilet	Never	Never	Sometimes	Well-trimmed and dirty	Sometimes	Sometimes	No	No	No	No	Somewhat important
Adazi-nnukwu	Female	10-14 years	JSS 2	No	No	No	No	No	Farmers	Secondary education	Slightly knowledgeable	Mass media	No idea	Available	Good	Not available	Available	Good	Borehole/tap	Water cistern	Never	Never	Sometimes	Well-trimmed and clean	No	Sometimes	Yes	Over the counter	Above 6 months	Health practitioner	Very important
Adazi-nnukwu	Male	10-14 years	JSS 2	No	No	No	No	No	Traders/Entrepreneurs	Primary education	Slightly knowledgeable	School	Food and water-borne route	Available	Fair	Not available	Available	Good	Borehole/tap	Pit toilet	Never	Never	Often	Untrimmed and clean	Sometimes	Sometimes	Yes	Over the counter	Above 6 months	Health practitioner	Very important
Adazi-nnukwu	Female	10-14 years	JSS 2	No	No	No	No	No	Farmers	No formal education	Very knowledgeable	School	No idea	Available	Excellent	Not available	Available	Excellent	Borehole/tap	Water cistern	Often	Often	Always	Well-trimmed and clean	No	No	No	No	No	No	Very important
Adazi-nnukwu	Female	10-14 years	JSS 2	Yes	Yes	No	Yes	Yes	Farmers	Secondary education	Slightly knowledgeable	Church	No idea	Available	Fair	Not available	Available	Not available	Borehole/tap	Pit toilet	Never	Never	Sometimes	Well-trimmed and dirty	No	Sometimes	Yes	Over the counter	Above 6 months	Family member	Somewhat important
Adazi-nnukwu	Female	15-19 years	JSS 3	Yes	No	No	No	Yes	Traders/Entrepreneurs	Secondary education	Slightly knowledgeable	School	No idea	Available	Fair	Not available	Available	Poor	Borehole/tap	Water cistern	Sometimes	Never	Sometimes	Untrimmed and dirty	Sometimes	Sometimes	No	No	No	No	Somewhat important
Adazi-nnukwu	Female	15-19 years	JSS 3	Yes	No	No	No	Yes	Farmers	No formal education	Slightly knowledgeable	School	No idea	Available	Good	Not available	Available	Good	Borehole/tap	Water cistern	Sometimes	Never	Often	Well-trimmed and dirty	Sometimes	Sometimes	Yes	Over the counter	Above 6 months	Family member	Very important
Adazi-nnukwu	Female	15-19 years	JSS 3	Yes	No	No	No	Yes	Traders/Entrepreneurs	Secondary education	Very knowledgeable	School	No idea	Available	Excellent	Not available	Available	Excellent	Borehole/tap	Pit toilet	Often	Often	Sometimes	Well-trimmed and clean	Yes	Sometimes	No	No	No	No	Very important
Adazi-nnukwu	Male	15-19 years	JSS 3	No	No	No	No	No	Traders/Entrepreneurs	Secondary education	Slightly knowledgeable	School	No idea	Available	Good	Not available	Available	Poor	Borehole/tap	Pit toilet	Never	Sometimes	Sometimes	Well-trimmed and dirty	Sometimes	Sometimes	No	No	No	No	Very important
Adazi-nnukwu	Female	15-19 years	JSS 3	No	No	No	No	No	Teachers/Civil servants	Tertiary education	Slightly knowledgeable	School	No idea	Available	Good	Not available	Available	Good	Borehole/tap	Pit toilet	Often	Sometimes	Often	Well-trimmed and clean	Sometimes	Yes	Yes	Over the counter	Above 6 months	Family member	Very important
Adazi-nnukwu	Male	15-19 years	JSS 3	No	No	No	No	No	Traders/Entrepreneurs	Secondary education	No	No	No idea	Available	Good	Not available	Available	Fair	Borehole/tap	Bush/open defecation	Often	Never	Often	Well-trimmed and clean	Sometimes	No	No	No	No	No	Very important
Adazi-nnukwu	Female	10-14 years	JSS 3	No	No	No	No	No	Farmers	Secondary education	Slightly knowledgeable	School	No idea	Available	Fair	Not available	Available	Poor	Borehole/tap	Pit toilet	Never	Never	Sometimes	Well-trimmed and dirty	Yes	Sometimes	No	No	No	No	Somewhat important
Adazi-nnukwu	Female	15-19 years	JSS 3	Yes	No	No	No	Yes	Farmers	Secondary education	Slightly knowledgeable	Mass media	No idea	Available	Good	Not available	Available	Good	Borehole/tap	Water cistern	Never	Often	Often	Well-trimmed and dirty	Sometimes	Yes	Yes	Hospitals	Above 6 months	Family member	Very important
Adazi-nnukwu	Male	15-19 years	JSS 3	No	No	No	No	No	Farmers	Secondary education	No	No	No idea	Available	Good	Not available	Available	Fair	Borehole/tap	Water cistern	Often	Often	Always	Well-trimmed and clean	No	No	No	No	No	No	Somewhat important
Adazi-nnukwu	Male	10-14 years	JSS 3	No	Yes	No	No	Yes	Traders/Entrepreneurs	Primary education	Slightly knowledgeable	School	Food and water-borne route	Available	Good	Not available	Available	Good	Borehole/tap	Water cistern	Sometimes	Never	Sometimes	Well-trimmed and clean	Sometimes	Sometimes	Yes	Over the counter	Above 6 months	Family member	Very important
Adazi-nnukwu	Female	15-19 years	JSS 3	No	No	No	No	No	Traders/Entrepreneurs	Secondary education	No	No	No idea	Available	Good	Not available	Available	Good	Borehole/tap	Water cistern	Often	Never	Often	Well-trimmed and clean	Sometimes	No	Yes	Over the counter	Above 6 months	Family member	Very important
Adazi-nnukwu	Female	15-19 years	JSS 3	Yes	No	No	No	Yes	Traders/Entrepreneurs	Tertiary education	Slightly knowledgeable	School	Food and water-borne route	Available	Good	Not available	Available	Fair	Borehole/tap	Water cistern	Often	Never	Sometimes	Well-trimmed and dirty	Yes	Sometimes	Yes	Hospitals	Above 6 months	Health practitioner	Very important
Adazi-nnukwu	Female	15-19 years	JSS 3	Yes	No	No	No	Yes	Farmers	Secondary education	No	No	No idea	Available	Excellent	Not available	Available	Excellent	Borehole/tap	Water cistern	Sometimes	Often	Always	Untrimmed and dirty	No	Yes	Yes	Over the counter	Above 6 months	Family member	Very important
Adazi-nnukwu	Female	15-19 years	SSS 1	Yes	No	No	No	Yes	Farmers	Primary education	No	No	No idea	Available	Fair	Not available	Available	Poor	Borehole/tap	Pit toilet	Never	Never	Sometimes	Well-trimmed and dirty	Yes	Sometimes	No	No	No	No	Somewhat important
Adazi-nnukwu	Male	15-19 years	SSS 1	No	No	No	No	No	Traders/Entrepreneurs	Tertiary education	No	No	No idea	Available	Good	Not available	Available	Good	Borehole/tap	Water cistern	Often	Sometimes	Often	Well-trimmed and clean	Sometimes	No	Yes	MAMs	Above 6 months	Health practitioner	Very important
Adazi-nnukwu	Male	15-19 years	SSS 1	Yes	No	No	No	Yes	Traders/Entrepreneurs	Tertiary education	Slightly knowledgeable	School	Food and water-borne route	Available	Fair	Not available	Available	Fair	Borehole/tap	Water cistern	Never	Never	Sometimes	Untrimmed and dirty	No	Sometimes	Yes	Over the counter	1-3 months	Family member	Somewhat important
Adazi-nnukwu	Male	15-19 years	SSS 1	Yes	No	No	No	Yes	Professionals	Tertiary education	Slightly knowledgeable	School	Food and water-borne route	Available	Excellent	Not available	Available	Fair	Borehole/tap	Water cistern	Never	Sometimes	Often	Well-trimmed and clean	Yes	Sometimes	Yes	MAMs	Above 6 months	Health practitioner	Very important
Adazi-nnukwu	Male	15-19 years	SSS 1	No	No	No	No	No	Drivers	Secondary education	Slightly knowledgeable	School	No idea	Available	Excellent	Not available	Available	Good	Sachet/bottled water	Pit toilet	Often	Sometimes	Often	Untrimmed and clean	No	No	Yes	Over the counter	Above 6 months	Family member	Very important
Adazi-nnukwu	Female	15-19 years	SSS 1	Yes	No	No	No	Yes	Traders/Entrepreneurs	Primary education	No	No	No idea	Available	Fair	Not available	Available	Poor	Borehole/tap	Bush/open defecation	Never	Never	Sometimes	Well-trimmed and dirty	No	Yes	No	No	No	No	Somewhat important
Adazi-nnukwu	Female	15-19 years	SSS 1	Yes	Yes	No	Yes	Yes	Farmers	Secondary education	No	No	No idea	Available	Good	Not available	Available	Good	Sachet/bottled water	Water cistern	Sometimes	Sometimes	Sometimes	Well-trimmed and clean	No	No	No	No	No	No	Very important
Adazi-nnukwu	Female	15-19 years	SSS 1	No	No	No	No	No	Traders/Entrepreneurs	Primary education	No	No	No idea	Available	Fair	Not available	Available	Fair	Borehole/tap	Water cistern	Never	Never	Sometimes	Well-trimmed and dirty	Yes	Sometimes	No	No	No	No	Somewhat important
Adazi-nnukwu	Female	15-19 years	SSS 1	No	No	No	No	No	Traders/Entrepreneurs	Secondary education	No	No	No idea	Available	Good	Not available	Available	Good	Borehole/tap	Pit toilet	Sometimes	Never	Sometimes	Untrimmed and clean	Sometimes	Sometimes	Yes	Hospitals	Above 6 months	Health practitioner	Very important
Adazi-nnukwu	Female	15-19 years	SSS 1	No	No	No	No	No	Teachers/Civil servants	Tertiary education	No	No	No idea	Available	Fair	Not available	Available	Poor	Borehole/tap	Water cistern	Never	Never	Sometimes	Well-trimmed and dirty	No	Yes	No	No	No	No	Somewhat important
Adazi-nnukwu	Female	15-19 years	SSS 1	No	No	No	No	No	Farmers	Secondary education	Slightly knowledgeable	School	No idea	Available	Good	Not available	Available	Good	Borehole/tap	Pit toilet	Sometimes	Never	Often	Well-trimmed and dirty	Yes	Sometimes	Yes	Over the counter	Above 6 months	Family member	Very important
Adazi-nnukwu	Male	15-19 years	SSS 1	No	No	No	No	No	Traders/Entrepreneurs	Secondary education	Slightly knowledgeable	School	No idea	Available	Excellent	Not available	Available	Excellent	Borehole/tap	Water cistern	Often	Often	Always	Well-trimmed and clean	No	Yes	Yes	Over the counter	4-6 months	Family member	Very important
Adazi-nnukwu	Female	15-19 years	SSS 2	No	No	No	No	No	Teachers/Civil servants	Secondary education	Slightly knowledgeable	Church	No idea	Available	Fair	Not available	Available	Poor	Borehole/tap	Water cistern	Never	Never	Sometimes	Untrimmed and clean	No	No	Yes	Over the counter	1-3 months	Health practitioner	Somewhat important
Adazi-nnukwu	Female	15-19 years	SSS 2	No	No	No	No	No	Traders/Entrepreneurs	Primary education	No	No	No idea	Available	Fair	Not available	Available	Poor	Borehole/tap	Water cistern	Never	Never	Sometimes	Well-trimmed and dirty	Yes	Yes	No	No	No	No	Very important
Adazi-nnukwu	Female	15-19 years	SSS 2	No	No	No	No	No	Traders/Entrepreneurs	Secondary education	Slightly knowledgeable	School	No idea	Available	Good	Not available	Available	Fair	Borehole/tap	Water cistern	Sometimes	Never	Sometimes	Well-trimmed and dirty	No	Sometimes	Yes	Over the counter	1-3 months	Health practitioner	Very important
Adazi-nnukwu	Female	15-19 years	SSS 2	No	No	No	No	No	Farmers	Primary education	Slightly knowledgeable	School	No idea	Available	Poor	Not available	Available	Good	Sachet/bottled water	Pit toilet	Often	Sometimes	Often	Well-trimmed and clean	No	No	Yes	Over the counter	Above 6 months	Health practitioner	Very important
Adazi-nnukwu	Male	15-19 years	SSS 2	No	Yes	No	No	Yes	Farmers	Tertiary education	Slightly knowledgeable	School	No idea	Available	Good	Not available	Available	Good	Borehole/tap	Water cistern	Sometimes	Never	Often	Well-trimmed and clean	No	No	Yes	Over the counter	Above 6 months	Family member	Very important
Adazi-nnukwu	Male	15-19 years	SSS 2	No	No	No	No	No	Traders/Entrepreneurs	Primary education	No	No	No idea	Available	Not available	Not available	Available	Not available	Borehole/tap	Water cistern	Never	Never	Sometimes	Well-trimmed and dirty	Sometimes	Sometimes	No	No	No	No	Somewhat important
Adazi-nnukwu	Male	15-19 years	SSS 2	No	No	No	No	No	Professionals	Secondary education	Slightly knowledgeable	School	Food and water-borne route	Available	Excellent	Not available	Available	Good	Borehole/tap	Pit toilet	Often	Never	Often	Well-trimmed and dirty	Yes	Sometimes	Yes	Over the counter	Above 6 months	Family member	Very important
Adazi-nnukwu	Female	15-19 years	SSS 2	No	No	No	No	No	Traders/Entrepreneurs	Primary education	No	No	No idea	Available	Fair	Not available	Available	Poor	Borehole/tap	Water cistern	Never	Never	Sometimes	Well-trimmed and clean	No	Yes	No	No	No	No	Somewhat important
Adazi-nnukwu	Male	15-19 years	SSS 2	No	No	No	No	No	Traders/Entrepreneurs	Secondary education	Slightly knowledgeable	MAMs	Skin penetration	Available	Excellent	Not available	Available	Good	Borehole/tap	Pit toilet	Sometimes	Never	Sometimes	Well-trimmed and clean	Sometimes	No	Yes	Over the counter	Above 6 months	Family member	Very important
Adazi-nnukwu	Female	15-19 years	SSS 2	No	No	No	No	No	Farmers	Tertiary education	No	No	No idea	Available	Excellent	Not available	Available	Excellent	Borehole/tap	Pit toilet	Often	Often	Always	Untrimmed and dirty	Yes	No	Yes	Over the counter	4-6 months	Family member	Somewhat important
Adazi-nnukwu	Male	15-19 years	SSS 2	Yes	No	No	No	Yes	Traders/Entrepreneurs	Secondary education	Slightly knowledgeable	School	Food and water-borne route	Available	Excellent	Not available	Available	Fair	Borehole/tap	Water cistern	Often	Sometimes	Often	Well-trimmed and dirty	Yes	Sometimes	Yes	Over the counter	4-6 months	Family member	Very important
Adazi-nnukwu	Female	15-19 years	SSS 2	No	No	No	No	No	Traders/Entrepreneurs	Secondary education	No	No	No idea	Available	Good	Not available	Available	Fair	Borehole/tap	Water cistern	Never	Never	Sometimes	Well-trimmed and clean	No	Sometimes	Yes	Over the counter	Above 6 months	Family member	Very important
Agulu	Female	15-19 years	SSS 1	No	No	No	No	No	Traders/Entrepreneurs	Secondary education	Slightly knowledgeable	School	No idea	Not available	Fair	Not available	Not available	Excellent	Borehole/tap	Water cistern	Often	Never	Sometimes	Well-trimmed and clean	No	Sometimes	Yes	Over the counter	Above 6 months	Family member	Very important
Agulu	Female	15-19 years	SSS 1	No	No	No	No	No	Traders/Entrepreneurs	Secondary education	Slightly knowledgeable	School	No idea	Not available	Fair	Not available	Not available	Fair	Borehole/tap	Water cistern	Sometimes	Never	Often	Well-trimmed and dirty	No	Sometimes	Yes	Over the counter	Above 6 months	Family member	Very important
Agulu	Female	15-19 years	SSS 1	No	No	No	No	No	Traders/Entrepreneurs	Secondary education	Slightly knowledgeable	MAMs	Oral-faecal route	Not available	Good	Not available	Not available	Fair	Borehole/tap	Water cistern	Sometimes	Often	Often	Well-trimmed and clean	Yes	No	Yes	Over the counter	1-3 months	Family member	Very important
Agulu	Male	15-19 years	SSS 1	No	No	No	No	No	Drivers	Secondary education	Slightly knowledgeable	Mass media	Food and water-borne route	Not available	Good	Not available	Not available	Good	Borehole/tap	Water cistern	Sometimes	Never	Sometimes	Well-trimmed and dirty	Sometimes	Sometimes	Yes	Over the counter	Above 6 months	Family member	Very important
Agulu	Male	15-19 years	SSS 1	No	No	No	No	No	Traders/Entrepreneurs	Secondary education	Slightly knowledgeable	Mass media	No idea	Not available	Good	Not available	Not available	Good	Borehole/tap	Water cistern	Never	Never	Often	Well-trimmed and clean	No	No	Yes	MAMs	Above 6 months	Health practitioner	Very important
Agulu	Female	15-19 years	SSS 1	Yes	No	No	No	Yes	Traders/Entrepreneurs	Secondary education	No	No	No idea	Not available	Good	Not available	Not available	Fair	Sachet/bottled water	Water cistern	Never	Often	Often	Well-trimmed and dirty	No	No	No	No	No	No	Very important
Agulu	Female	15-19 years	SSS 1	No	No	No	No	No	Traders/Entrepreneurs	Primary education	Slightly knowledgeable	School	No idea	Not available	Poor	Not available	Not available	Fair	River/stream	Pit toilet	Sometimes	Sometimes	Often	Well-trimmed and dirty	No	No	No	No	No	No	Very important
Agulu	Female	15-19 years	SSS 1	No	No	No	No	No	Traders/Entrepreneurs	Secondary education	Slightly knowledgeable	No	No idea	Not available	Poor	Not available	Not available	Good	River/stream	Water cistern	Often	Never	Sometimes	Untrimmed and dirty	No	No	Yes	MAMs	Above 6 months	Health practitioner	Very important
Agulu	Male	15-19 years	SSS 1	No	No	No	No	No	Traders/Entrepreneurs	Secondary education	Slightly knowledgeable	School	Food and water-borne route	Not available	Excellent	Not available	Not available	Excellent	Sachet/bottled water	Water cistern	Often	Often	Often	Well-trimmed and dirty	Yes	Sometimes	Yes	Hospitals	Above 6 months	Health practitioner	Very important
Agulu	Male	15-19 years	SSS 1	No	No	No	No	No	Traders/Entrepreneurs	Secondary education	No	No	No idea	Not available	Good	Not available	Not available	Good	Borehole/tap	Water cistern	Often	Often	Often	Untrimmed and clean	No	No	Yes	MAMs	Above 6 months	Health practitioner	Very important
Agulu	Male	15-19 years	SSS 2	No	No	No	No	No	Traders/Entrepreneurs	Secondary education	Slightly knowledgeable	School	No idea	Not available	Good	Not available	Not available	Good	Borehole/tap	Water cistern	Often	Often	Always	Well-trimmed and clean	No	Yes	No	No	No	No	Very important
Agulu	Male	15-19 years	SSS 2	No	No	No	No	No	Traders/Entrepreneurs	Primary education	Slightly knowledgeable	School	No idea	Not available	Fair	Not available	Not available	Excellent	Borehole/tap	Water cistern	Often	Often	Always	Well-trimmed and clean	No	No	Yes	MAMs	4-6 months	Health practitioner	Not important
Agulu	Male	15-19 years	SSS 2	No	No	No	No	No	Traders/Entrepreneurs	Primary education	Slightly knowledgeable	School	No idea	Not available	Fair	Not available	Not available	Fair	Borehole/tap	Water cistern	Sometimes	Sometimes	Often	Well-trimmed and dirty	Yes	No	Yes	Over the counter	Above 6 months	Family member	Very important
Agulu	Male	15-19 years	SSS 2	No	No	No	No	No	Traders/Entrepreneurs	Secondary education	Slightly knowledgeable	Mass media	No idea	Not available	Good	Not available	Not available	Good	Borehole/tap	Water cistern	Never	Never	Often	Well-trimmed and clean	No	No	Yes	MAMs	Above 6 months	Health practitioner	Very important
Agulu	Female	15-19 years	SSS 2	No	No	No	No	No	Teachers/Civil servants	Tertiary education	Slightly knowledgeable	School	No idea	Not available	Excellent	Not available	Not available	Excellent	Sachet/bottled water	Water cistern	Sometimes	Sometimes	Often	Well-trimmed and clean	No	Sometimes	Yes	Over the counter	Above 6 months	Family member	Very important
Agulu	Male	10-14 years	JSS 1	No	No	No	No	No	Traders/Entrepreneurs	Primary education	Slightly knowledgeable	Church	Food and water-borne route	Not available	Poor	Not available	Not available	Fair	River/stream	Pit toilet	Often	Never	Sometimes	Untrimmed and dirty	No	Sometimes	Yes	Over the counter	Above 6 months	Health practitioner	Very important
Agulu	Male	10-14 years	JSS 2	Yes	No	No	No	Yes	Traders/Entrepreneurs	Secondary education	Slightly knowledgeable	School	No idea	Not available	Fair	Not available	Not available	Fair	Borehole/tap	Water cistern	Sometimes	Never	Often	Well-trimmed and dirty	No	Sometimes	Yes	Over the counter	Above 6 months	Family member	Very important
Agulu	Female	10-14 years	JSS 2	No	No	No	No	No	Drivers	Secondary education	No	No	No idea	Not available	Good	Not available	Not available	Good	Borehole/tap	Pit toilet	Never	Never	Sometimes	Well-trimmed and clean	No	No	Yes	Over the counter	Above 6 months	Health practitioner	Very important
Agulu	Female	10-14 years	JSS 2	Yes	No	No	No	Yes	Traders/Entrepreneurs and professionals	Secondary education	Slightly knowledgeable	Mass media	No idea	Not available	Good	Not available	Not available	Good	Borehole/tap	Water cistern	Never	Often	Always	Untrimmed and clean	No	No	Yes	Over the counter	Above 6 months	Family member	Very important
Agulu	Male	10-14 years	JSS 2	No	No	No	No	No	Traders/Entrepreneurs	Secondary education	Slightly knowledgeable	MAMs	Oral-faecal route	Not available	Good	Not available	Not available	Fair	Borehole/tap	Water cistern	Sometimes	Often	Often	Well-trimmed and clean	Yes	No	Yes	Over the counter	1-3 months	Family member	Very important
Agulu	Female	15-19 years	SSS 2	Yes	No	Yes	Yes	Yes	Traders/Entrepreneurs	Secondary education	No	No	No idea	Not available	Fair	Not available	Not available	Fair	Sachet/bottled water	Water cistern	Never	Often	Often	Well-trimmed and dirty	No	No	No	No	No	No	Very important
Agulu	Female	10-14 years	JSS 2	No	No	No	No	No	Traders/Entrepreneurs	Secondary education	Slightly knowledgeable	MAMs	No idea	Not available	Excellent	Not available	Not available	Excellent	Borehole/tap	Water cistern	Often	Never	Always	Well-trimmed and dirty	Sometimes	Sometimes	Yes	MAMs	4-6 months	Health practitioner	Very important
Agulu	Male	10-14 years	JSS 1	No	No	No	No	No	Traders/Entrepreneurs	Primary education	Slightly knowledgeable	School	No idea	Not available	Fair	Not available	Not available	Fair	Borehole/tap	Bush/open defecation	Never	Never	Often	Untrimmed and clean	No	Yes	Yes	Over the counter	Above 6 months	Family member	Very important
Agulu	Female	10-14 years	JSS 1	No	No	No	No	No	Traders/Entrepreneurs	Secondary education	No	No	No idea	Not available	Good	Not available	Not available	Good	Borehole/tap	Water cistern	Often	Sometimes	Often	Well-trimmed and clean	No	No	No	No	No	No	Very important
Agulu	Male	10-14 years	JSS 1	No	No	No	No	No	Traders/Entrepreneurs	Secondary education	Slightly knowledgeable	Church	Oral-faecal route	Not available	Excellent	Not available	Not available	Fair	Borehole/tap	Pit toilet	Often	Never	Often	Well-trimmed and dirty	No	Sometimes	Yes	MAMs	Above 6 months	Health practitioner	Very important
Agulu	Female	15-19 years	SSS 1	Yes	No	No	No	Yes	Traders/Entrepreneurs	Secondary education	Slightly knowledgeable	School	No idea	Not available	Poor	Not available	Not available	Poor	River/stream	Pit toilet	Sometimes	Never	Often	Well-trimmed and clean	Yes	Yes	Yes	Over the counter	Above 6 months	Family member	Very important
Agulu	Male	10-14 years	JSS 1	No	No	No	No	No	Teachers/Civil servants	Secondary education	No	No	No idea	Not available	Good	Not available	Not available	Good	Borehole/tap	Pit toilet	Sometimes	Never	Sometimes	Untrimmed and dirty	No	No	No	No	No	No	Very important
Agulu	Male	10-14 years	JSS 1	Yes	No	No	No	Yes	Traders/Entrepreneurs	Secondary education	Slightly knowledgeable	School	No idea	Not available	Excellent	Not available	Not available	Good	Sachet/bottled water	Water cistern	Often	Never	Always	Untrimmed and dirty	No	No	No	No	No	No	Very important
Agulu	Female	10-14 years	JSS 1	No	No	No	No	No	Teachers/Civil servants	Tertiary education	Slightly knowledgeable	School	Food and water-borne route	Not available	Good	Not available	Not available	Good	Borehole/tap	Water cistern	Never	Never	Sometimes	Well-trimmed and dirty	Sometimes	Yes	No	No	No	No	Very important
Agulu	Female	10-14 years	JSS 2	No	No	No	No	No	Traders/Entrepreneurs	Secondary education	Slightly knowledgeable	School	No idea	Not available	Fair	Not available	Not available	Fair	Sachet/bottled water	Water cistern	Sometimes	Sometimes	Often	Well-trimmed and clean	No	Yes	Yes	Over the counter	Above 6 months	Family member	Very important
Agulu	Female	10-14 years	JSS 2	No	No	No	No	No	Traders/Entrepreneurs	Secondary education	Slightly knowledgeable	Mass media	No idea	Not available	Good	Not available	Not available	Good	Borehole/tap	Water cistern	Never	Sometimes	Often	Well-trimmed and dirty	Sometimes	Sometimes	Yes	Hospitals	Above 6 months	Health practitioner	Very important
Agulu	Male	10-14 years	JSS 2	No	No	No	No	No	Traders/Entrepreneurs	Secondary education	No	No	No idea	Not available	Good	Not available	Not available	Fair	Borehole/tap	Water cistern	Never	Never	Always	Well-trimmed and clean	Sometimes	Sometimes	Yes	Over the counter	Above 6 months	Family member	Very important
Agulu	Female	10-14 years	JSS 2	No	No	No	No	No	Teachers/Civil servants	Primary education	Slightly knowledgeable	Church	Food and water-borne route	Not available	Good	Not available	Not available	Good	Sachet/bottled water	Water cistern	Sometimes	Sometimes	Often	Well-trimmed and dirty	Yes	Yes	Yes	Over the counter	4-6 months	Family member	Very important
Agulu	Female	10-14 years	JSS 2	No	No	No	No	No	Traders/Entrepreneurs	Tertiary education	No	No	No idea	Not available	Good	Not available	Not available	Fair	Sachet/bottled water	Water cistern	Never	Never	Sometimes	Well-trimmed and clean	Yes	Sometimes	No	No	No	No	Very important
Agulu	Female	10-14 years	JSS 2	No	No	No	No	No	Traders/Entrepreneurs	Primary education	Slightly knowledgeable	School	No idea	Not available	Poor	Not available	Not available	Fair	River/stream	Pit toilet	Sometimes	Sometimes	Often	Well-trimmed and dirty	No	No	No	No	No	No	Very important
Agulu	Female	10-14 years	JSS 2	No	No	No	No	No	Traders/Entrepreneurs	Secondary education	Slightly knowledgeable	Mass media	Food and water-borne route	Not available	Good	Not available	Not available	Good	Borehole/tap	Water cistern	Often	Never	Often	Untrimmed and clean	No	Sometimes	Yes	Over the counter	Above 6 months	Family member	Very important
Agulu	Male	10-14 years	JSS 2	No	No	No	No	No	Farmers	Tertiary education	Slightly knowledgeable	Mass media	No idea	Not available	Good	Not available	Not available	Good	Borehole/tap	Pit toilet	Often	Sometimes	Sometimes	Well-trimmed and dirty	No	Sometimes	No	No	No	No	Very important
Agulu	Female	10-14 years	JSS 1	No	No	No	No	No	Traders/Entrepreneurs	Secondary education	Slightly knowledgeable	MAMs	No idea	Not available	Excellent	Not available	Not available	Fair	Borehole/tap	Water cistern	Never	Never	Sometimes	Untrimmed and dirty	Sometimes	Sometimes	No	No	No	No	Very important
Agulu	Male	10-14 years	JSS 1	Yes	No	No	No	Yes	Traders/Entrepreneurs	Secondary education	Slightly knowledgeable	Mass media	No idea	Not available	Good	Not available	Not available	Good	Borehole/tap	Water cistern	Often	Never	Often	Well-trimmed and dirty	Yes	Sometimes	Yes	MAMs	Above 6 months	Health practitioner	Very important
Agulu	Male	10-14 years	JSS 2	No	No	No	No	No	Traders/Entrepreneurs	Secondary education	Slightly knowledgeable	Church	No idea	Not available	Not available	Not available	Not available	Not available	River/stream	Water cistern	Sometimes	Sometimes	Often	Untrimmed and clean	Yes	Sometimes	Yes	MAMs	Above 6 months	Health practitioner	Somewhat important
Agulu	Male	10-14 years	JSS 2	No	No	No	No	No	Teachers/Civil servants	Secondary education	No	No	No idea	Not available	Good	Not available	Not available	Fair	Borehole/tap	Pit toilet	Often	Sometimes	Often	Untrimmed and clean	No	No	Yes	MAMs	Above 6 months	Health practitioner	Very important
Agulu	Male	10-14 years	JSS 2	No	No	No	No	No	Traders/Entrepreneurs	Secondary education	Slightly knowledgeable	School	No idea	Not available	Fair	Not available	Not available	Fair	Borehole/tap	Water cistern	Sometimes	Sometimes	Often	Well-trimmed and dirty	No	Sometimes	Yes	Over the counter	Above 6 months	Family member	Very important
Agulu	Female	10-14 years	JSS 1	No	No	No	No	No	Traders/Entrepreneurs	Secondary education	Slightly knowledgeable	School	No idea	Not available	Excellent	Not available	Not available	Excellent	Borehole/tap	Water cistern	Often	Often	Always	Well-trimmed and clean	No	No	Yes	MAMs	Above 6 months	Health practitioner	Very important
Agulu	Female	10-14 years	JSS 2	No	No	No	No	No	Traders/Entrepreneurs	Tertiary education	No	No	No idea	Not available	Good	Not available	Not available	Good	Borehole/tap	Pit toilet	Never	Never	Sometimes	Well-trimmed and clean	Sometimes	Sometimes	No	No	No	No	Very important
Agulu	Female	10-14 years	JSS 1	No	No	No	No	No	Farmers	Primary education	Slightly knowledgeable	Church	No idea	Not available	Fair	Not available	Not available	Not available	Borehole/tap	Pit toilet	Never	Never	Sometimes	Well-trimmed and clean	No	No	Yes	Over the counter	Above 6 months	Family member	Somewhat important
Agulu	Female	10-14 years	JSS 1	Yes	No	No	No	Yes	Teachers/Civil servants	Secondary education	No	No	No idea	Not available	Good	Not available	Not available	Good	River/stream	Pit toilet	Sometimes	Never	Often	Well-trimmed and dirty	Yes	Yes	Yes	Over the counter	Above 6 months	Family member	Very important
Agulu	Male	10-14 years	JSS 2	No	No	No	No	No	Teachers/Civil servants	Tertiary education	Slightly knowledgeable	School	No idea	Not available	Fair	Not available	Not available	Fair	Borehole/tap	Water cistern	Sometimes	Never	Sometimes	Well-trimmed and dirty	Sometimes	Sometimes	Yes	MAMs	Above 6 months	Health practitioner	Very important
Agulu	Male	10-14 years	JSS 1	No	No	No	No	No	Teachers/Civil servants	Secondary education	No	No	No idea	Not available	Good	Not available	Not available	Good	Borehole/tap	Water cistern	Never	Sometimes	Often	Well-trimmed and clean	No	No	Yes	Over the counter	Above 6 months	Family member	Very important
Agulu	Male	10-14 years	JSS 2	No	No	No	No	No	Traders/Entrepreneurs	Secondary education	No	No	No idea	Not available	Good	Not available	Not available	Fair	Sachet/bottled water	Water cistern	Never	Never	Sometimes	Well-trimmed and dirty	Yes	Sometimes	No	No	No	No	Very important
Agulu	Female	15-19 years	JSS 2	No	No	No	No	No	Traders/Entrepreneurs	Secondary education	Slightly knowledgeable	School	No idea	Not available	Excellent	Not available	Not available	Excellent	Borehole/tap	Water cistern	Often	Never	Sometimes	Well-trimmed and clean	No	Sometimes	Yes	Hospitals	1-3 months	Health practitioner	Very important
Agulu	Male	10-14 years	JSS 2	Yes	No	No	No	Yes	Traders/Entrepreneurs	Secondary education	Slightly knowledgeable	Church	No idea	Not available	Fair	Not available	Not available	Not available	Borehole/tap	Bush/open defecation	Never	Never	Sometimes	Untrimmed and dirty	No	Yes	Yes	Over the counter	Above 6 months	Family member	Somewhat important
Agulu	Male	10-14 years	JSS 2	No	No	No	No	No	Traders/Entrepreneurs	Secondary education	Slightly knowledgeable	Mass media	No idea	Not available	Excellent	Not available	Not available	Fair	River/stream	Bush/open defecation	Never	Often	Often	Untrimmed and dirty	No	Yes	No	No	No	No	Very important
Agulu	Male	10-14 years	JSS 1	No	No	No	No	No	Teachers/Civil servants	Secondary education	Slightly knowledgeable	School	Food and water-borne route	Not available	Fair	Not available	Not available	Fair	Borehole/tap	Pit toilet	Sometimes	Never	Often	Untrimmed and clean	Yes	Yes	No	No	No	No	Very important
Agulu	Male	10-14 years	JSS 2	No	No	No	No	No	Traders/Entrepreneurs	Secondary education	Slightly knowledgeable	Mass media	No idea	Not available	Good	Not available	Not available	Good	Borehole/tap	Water cistern	Never	Sometimes	Often	Well-trimmed and clean	Sometimes	No	Yes	Over the counter	Above 6 months	Family member	Very important
Agulu	Female	10-14 years	JSS 2	No	No	No	No	No	Traders/Entrepreneurs	Secondary education	No	No	No idea	Not available	Fair	Not available	Not available	Poor	Borehole/tap	Bush/open defecation	Never	Never	Sometimes	Well-trimmed and dirty	Sometimes	Yes	Yes	MAMs	4-6 months	Health practitioner	Very important
Agulu	Male	10-14 years	JSS 1	No	No	No	No	No	Traders/Entrepreneurs	Secondary education	Slightly knowledgeable	School	No idea	Not available	Fair	Not available	Not available	Fair	Borehole/tap	Pit toilet	Sometimes	Sometimes	Often	Well-trimmed and dirty	No	Yes	Yes	Over the counter	1-3 months	Family member	Very important
Agulu	Male	10-14 years	JSS 1	Yes	No	Yes	Yes	Yes	Traders/Entrepreneurs	Tertiary education	Slightly knowledgeable	Mass media	No idea	Not available	Excellent	Not available	Not available	Good	Borehole/tap	Pit toilet	Often	Never	Always	Well-trimmed and dirty	Yes	Yes	Yes	Over the counter	Above 6 months	Family member	Very important
Agulu	Female	10-14 years	JSS 2	No	No	No	No	No	Professionals	Tertiary education	No	No	No idea	Not available	Good	Not available	Not available	Fair	Borehole/tap	Pit toilet	Sometimes	Never	Sometimes	Well-trimmed and clean	Yes	Sometimes	Yes	Over the counter	Above 6 months	Health practitioner	Very important
Agulu	Male	10-14 years	JSS 2	No	No	No	No	No	Teachers/Civil servants	Primary education	Slightly knowledgeable	Mass media	Food and water-borne route	Not available	Good	Not available	Not available	Good	Borehole/tap	Water cistern	Sometimes	Never	Sometimes	Well-trimmed and clean	No	Sometimes	Yes	Over the counter	Above 6 months	Family member	Very important
Agulu	Male	10-14 years	JSS 1	Yes	Yes	Yes	Yes	Yes	Traders/Entrepreneurs	Secondary education	No	School	No idea	Not available	Fair	Not available	Not available	Fair	Borehole/tap	Water cistern	Sometimes	Sometimes	Often	Well-trimmed and dirty	No	Sometimes	Yes	Over the counter	1-3 months	Health practitioner	Very important
Agulu	Female	10-14 years	JSS 1	Yes	No	No	No	Yes	Traders/Entrepreneurs	Primary education	Slightly knowledgeable	Church	No idea	Not available	Poor	Not available	Not available	Not available	Borehole/tap	Water cistern	Never	Never	Sometimes	Untrimmed and dirty	No	Yes	No	No	No	No	Somewhat important
Agulu	Female	10-14 years	JSS 1	Yes	No	Yes	Yes	Yes	Farmers	Secondary education	Slightly knowledgeable	Mass media	No idea	Not available	Good	Not available	Not available	Good	Borehole/tap	Water cistern	Sometimes	Sometimes	Often	Well-trimmed and clean	Sometimes	Sometimes	Yes	Over the counter	Above 6 months	Family member	Very important
Agulu	Female	10-14 years	JSS 1	Yes	Yes	No	Yes	Yes	Traders/Entrepreneurs	Primary education	Slightly knowledgeable	MAMs	No idea	Not available	Excellent	Not available	Not available	Good	Borehole/tap	Water cistern	Often	Never	Sometimes	Well-trimmed and dirty	Sometimes	Sometimes	Yes	MAMs	4-6 months	Health practitioner	Very important
Agulu	Male	10-14 years	JSS 1	No	No	No	No	No	Traders/Entrepreneurs	Secondary education	No	No	No idea	Not available	Good	Not available	Not available	Good	Borehole/tap	Water cistern	Sometimes	Often	Sometimes	Well-trimmed and clean	Yes	No	No	No	No	No	Very important
Agulu	Male	10-14 years	JSS 1	Yes	Yes	Yes	Yes	Yes	Traders/Entrepreneurs	Secondary education	Slightly knowledgeable	School	Food and water-borne route	Not available	Fair	Not available	Not available	Fair	Borehole/tap	Water cistern	Sometimes	Sometimes	Often	Well-trimmed and dirty	Yes	Yes	Yes	Over the counter	Above 6 months	Family member	Very important
Agulu	Female	10-14 years	JSS 1	No	No	No	No	No	Traders/Entrepreneurs	Primary education	Slightly knowledgeable	MAMs	No idea	Not available	Not available	Not available	Not available	Poor	Borehole/tap	Water cistern	Never	Never	Sometimes	Untrimmed and dirty	Yes	Yes	Yes	MAMs	Above 6 months	Family member	Somewhat important
Agulu	Male	10-14 years	JSS 1	No	No	No	No	No	Traders/Entrepreneurs	Primary education	Slightly knowledgeable	Church	No idea	Not available	Excellent	Not available	Not available	Excellent	Sachet/bottled water	Water cistern	Never	Sometimes	Always	Well-trimmed and clean	No	Yes	Yes	Over the counter	Above 6 months	Family member	Very important
Agulu	Male	10-14 years	JSS 1	Yes	No	Yes	Yes	Yes	Traders/Entrepreneurs	Secondary education	Slightly knowledgeable	School	No idea	Not available	Fair	Not available	Not available	Fair	Borehole/tap	Water cistern	Sometimes	Never	Sometimes	Well-trimmed and dirty	Yes	Yes	No	No	No	No	Very important
Agulu	Female	10-14 years	JSS 1	No	No	No	No	No	Traders/Entrepreneurs	Secondary education	No	No	No idea	Not available	Fair	Not available	Not available	Good	Borehole/tap	Pit toilet	Never	Never	Sometimes	Well-trimmed and dirty	No	No	Yes	Over the counter	Above 6 months	Family member	Very important
Agulu	Male	10-14 years	JSS 1	No	No	No	No	No	Traders/Entrepreneurs	Secondary education	Slightly knowledgeable	School	No idea	Not available	Not available	Not available	Not available	Not available	Borehole/tap	Pit toilet	Never	Never	Sometimes	Untrimmed and dirty	Yes	Yes	Yes	Over the counter	Above 6 months	Family member	Somewhat important
Agulu	Male	10-14 years	JSS 1	Yes	Yes	No	Yes	Yes	Teachers/Civil servants	Tertiary education	Slightly knowledgeable	School	Food and water-borne route	Not available	Good	Not available	Not available	Good	Borehole/tap	Pit toilet	Sometimes	Never	Often	Untrimmed and dirty	Yes	Sometimes	Yes	MAMs	Above 6 months	Health practitioner	Very important
Agulu	Female	10-14 years	JSS 1	No	No	No	No	No	Traders/Entrepreneurs	Secondary education	Slightly knowledgeable	School	No idea	Not available	Good	Not available	Not available	Fair	Sachet/bottled water	Pit toilet	Sometimes	Sometimes	Often	Well-trimmed and dirty	No	No	Yes	MAMs	Above 6 months	Health practitioner	Very important
Agulu	Male	10-14 years	JSS 1	Yes	No	Yes	Yes	Yes	Teachers/Civil servants	Secondary education	No	No	No idea	Not available	Good	Not available	Not available	Good	Borehole/tap	Water cistern	Sometimes	Never	Often	Well-trimmed and clean	Sometimes	Sometimes	Yes	Over the counter	Above 6 months	Family member	Very important
Agulu	Male	15-19 years	JSS 1	Yes	No	Yes	Yes	Yes	Professionals	Secondary education	Slightly knowledgeable	MAMs	No idea	Not available	Good	Not available	Not available	Fair	Borehole/tap	Bush/open defecation	Never	Never	Sometimes	Well-trimmed and clean	Yes	Sometimes	Yes	Hospitals	1-3 months	Health practitioner	Very important
Agulu	Female	10-14 years	JSS 1	Yes	No	Yes	Yes	Yes	Teachers/Civil servants	Tertiary education	Slightly knowledgeable	School	No idea	Not available	Fair	Not available	Not available	Fair	Borehole/tap	Pit toilet	Sometimes	Sometimes	Often	Well-trimmed and dirty	No	Yes	Yes	MAMs	Above 6 months	Family member	Very important
Agulu	Female	10-14 years	JSS 1	No	No	No	No	No	Traders/Entrepreneurs	Tertiary education	Slightly knowledgeable	Mass media	No idea	Not available	Good	Not available	Not available	Good	Borehole/tap	Water cistern	Sometimes	Never	Sometimes	Well-trimmed and clean	Sometimes	No	Yes	Over the counter	Above 6 months	Family member	Very important
Agulu	Male	10-14 years	JSS 1	Yes	No	Yes	Yes	Yes	Traders/Entrepreneurs	Primary education	Slightly knowledgeable	MAMs	No idea	Not available	Excellent	Not available	Not available	Good	Borehole/tap	Pit toilet	Never	Never	Sometimes	Well-trimmed and dirty	Yes	Yes	Yes	MAMs	Above 6 months	Health practitioner	Very important
Agulu	Male	10-14 years	JSS 1	No	No	No	No	No	Teachers/Civil servants	Tertiary education	Slightly knowledgeable	School	No idea	Not available	Good	Not available	Not available	Good	Borehole/tap	Water cistern	Sometimes	Sometimes	Often	Well-trimmed and dirty	No	Sometimes	Yes	Over the counter	Above 6 months	Family member	Very important
Agulu	Female	10-14 years	JSS 1	Yes	No	Yes	Yes	Yes	Traders/Entrepreneurs	Secondary education	Slightly knowledgeable	School	No idea	Not available	Fair	Not available	Not available	Fair	Borehole/tap	Water cistern	Sometimes	Never	Often	Well-trimmed and dirty	Yes	Yes	Yes	Over the counter	1-3 months	Family member	Very important
Agulu	Male	10-14 years	JSS 1	Yes	No	No	No	Yes	Traders/Entrepreneurs	Secondary education	Slightly knowledgeable	MAMs	No idea	Not available	Good	Not available	Not available	Good	Borehole/tap	Water cistern	Sometimes	Sometimes	Often	Well-trimmed and clean	No	No	Yes	MAMs	4-6 months	Health practitioner	Very important
Agulu	Female	10-14 years	JSS 1	Yes	Yes	Yes	Yes	Yes	Traders/Entrepreneurs	Secondary education	No	No	No idea	Not available	Good	Not available	Not available	Good	Sachet/bottled water	Water cistern	Often	Sometimes	Sometimes	Well-trimmed and clean	No	No	Yes	MAMs	Above 6 months	Health practitioner	Somewhat important
Agulu	Female	10-14 years	JSS 1	No	No	No	No	No	Traders/Entrepreneurs	Secondary education	Slightly knowledgeable	School	No idea	Not available	Poor	Not available	Not available	Poor	River/stream	Pit toilet	Never	Never	Sometimes	Well-trimmed and clean	Yes	Yes	No	No	No	No	Very important
Agulu	Male	10-14 years	JSS 1	Yes	No	Yes	Yes	Yes	Teachers/Civil servants	Tertiary education	Slightly knowledgeable	School	No idea	Not available	Excellent	Not available	Not available	Good	Sachet/bottled water	Water cistern	Sometimes	Sometimes	Often	Well-trimmed and dirty	No	No	Yes	MAMs	Above 6 months	Health practitioner	Somewhat important
Agulu	Male	10-14 years	JSS 1	No	No	Yes	No	Yes	Traders/Entrepreneurs	Secondary education	Slightly knowledgeable	Church	No idea	Not available	Not available	Not available	Not available	Not available	Borehole/tap	Bush/open defecation	Never	Never	Sometimes	Untrimmed and dirty	Yes	Yes	No	No	No	No	Somewhat important
Agulu	Male	10-14 years	JSS 1	No	No	No	No	No	Traders/Entrepreneurs	No formal education	No	No	No idea	Not available	Good	Not available	Not available	Poor	Borehole/tap	Water cistern	Often	Never	Always	Well-trimmed and clean	Yes	Sometimes	Yes	Over the counter	4-6 months	Health practitioner	Very important
Agulu	Female	10-14 years	JSS 1	Yes	No	Yes	Yes	Yes	Teachers/Civil servants	Tertiary education	Slightly knowledgeable	MAMs	No idea	Not available	Good	Not available	Not available	Good	Borehole/tap	Water cistern	Never	Sometimes	Often	Well-trimmed and clean	Sometimes	No	Yes	MAMs	Above 6 months	Health practitioner	Very important
Agulu	Female	10-14 years	JSS 1	No	No	No	No	No	Traders/Entrepreneurs	Secondary education	Slightly knowledgeable	Mass media	No idea	Not available	Good	Not available	Not available	Good	Sachet/bottled water	Pit toilet	Often	Never	Often	Well-trimmed and dirty	Yes	Sometimes	Yes	Over the counter	Above 6 months	Family member	Somewhat important
Agulu	Female	10-14 years	JSS 1	Yes	No	Yes	Yes	Yes	Professionals	Secondary education	Slightly knowledgeable	MAMs	No idea	Not available	Fair	Not available	Not available	Good	River/stream	Water cistern	Often	Never	Often	Well-trimmed and clean	No	Yes	Yes	MAMs	4-6 months	Health practitioner	Very important
Agulu	Female	10-14 years	JSS 1	No	No	No	No	No	Traders/Entrepreneurs	Primary education	Slightly knowledgeable	School	No idea	Not available	Good	Not available	Not available	Good	Borehole/tap	Water cistern	Never	Never	Sometimes	Untrimmed and clean	Yes	Sometimes	No	No	No	No	Very important
Agulu	Male	10-14 years	JSS 1	Yes	No	Yes	Yes	Yes	Traders/Entrepreneurs	Tertiary education	Slightly knowledgeable	Mass media	No idea	Not available	Good	Not available	Not available	Good	Borehole/tap	Water cistern	Never	Sometimes	Often	Well-trimmed and clean	Sometimes	No	Yes	Over the counter	Above 6 months	Family member	Very important
Agulu	Male	10-14 years	JSS 1	No	No	No	No	No	Traders/Entrepreneurs	Secondary education	Slightly knowledgeable	Church	No idea	Not available	Poor	Not available	Not available	Not available	Borehole/tap	Pit toilet	Often	Never	Sometimes	Untrimmed and dirty	Yes	Yes	Yes	MAMs	Above 6 months	Health practitioner	Somewhat important
Agulu	Female	10-14 years	JSS 1	Yes	No	Yes	Yes	Yes	Traders/Entrepreneurs	Tertiary education	Slightly knowledgeable	School	No idea	Not available	Poor	Not available	Not available	Good	Borehole/tap	Pit toilet	Often	Often	Always	Well-trimmed and dirty	No	No	Yes	Over the counter	1-3 months	Family member	Not important
Agulu	Male	10-14 years	JSS 1	Yes	Yes	No	Yes	Yes	Traders/Entrepreneurs and professionals	Tertiary education	Slightly knowledgeable	MAMs	Oral-faecal route	Not available	Excellent	Not available	Not available	Good	Borehole/tap	Water cistern	Never	Never	Often	Untrimmed and dirty	No	Sometimes	Yes	MAMs	Above 6 months	Health practitioner	Very important
Agulu	Male	10-14 years	JSS 1	No	No	No	No	No	Traders/Entrepreneurs	Secondary education	No	No	No idea	Not available	Good	Not available	Not available	Good	Borehole/tap	Water cistern	Sometimes	Sometimes	Often	Well-trimmed and dirty	No	Yes	No	No	No	No	Very important
Agulu	Male	15-19 years	SSS 1	No	No	No	No	No	Traders/Entrepreneurs	Tertiary education	No	No	No idea	Not available	Good	Not available	Not available	Good	Borehole/tap	Water cistern	Sometimes	Sometimes	Often	Well-trimmed and clean	Yes	No	No	No	No	No	Very important
Agulu	Male	15-19 years	SSS 2	No	No	No	No	No	Traders/Entrepreneurs	Secondary education	Slightly knowledgeable	School	No idea	Not available	Good	Not available	Not available	Good	Borehole/tap	Water cistern	Never	Never	Sometimes	Well-trimmed and clean	Sometimes	Sometimes	Yes	Over the counter	Above 6 months	Family member	Very important
Agulu	Female	15-19 years	SSS 2	Yes	No	Yes	Yes	Yes	Traders/Entrepreneurs	Tertiary education	No	No	No idea	Not available	Excellent	Not available	Not available	Good	Sachet/bottled water	Water cistern	Often	Often	Often	Well-trimmed and dirty	No	No	Yes	Over the counter	4-6 months	Family member	Very important
Agulu	Male	15-19 years	JSS 3	No	No	No	No	No	Traders/Entrepreneurs	Tertiary education	No	No	No idea	Not available	Not available	Not available	Not available	Not available	Borehole/tap	Water cistern	Often	Often	Always	Well-trimmed and dirty	Yes	Sometimes	No	No	No	No	Very important
Agulu	Male	15-19 years	SSS 2	No	No	No	No	No	Traders/Entrepreneurs	Secondary education	No	No	No idea	Not available	Good	Not available	Not available	Fair	Borehole/tap	Pit toilet	Sometimes	Sometimes	Often	Untrimmed and dirty	Yes	Sometimes	No	No	No	No	Very important
Agulu	Female	15-19 years	JSS 3	No	No	No	No	No	Traders/Entrepreneurs	Secondary education	No	No	No idea	Not available	Fair	Not available	Not available	Fair	Borehole/tap	Water cistern	Never	Never	Sometimes	Well-trimmed and clean	Sometimes	Sometimes	No	No	No	No	Very important
Agulu	Female	15-19 years	SSS 2	No	No	No	No	No	Traders/Entrepreneurs	Secondary education	No	No	No idea	Not available	Good	Not available	Not available	Fair	River/stream	Water cistern	Sometimes	Sometimes	Often	Well-trimmed and dirty	No	No	No	No	No	No	Very important
Agulu	Male	15-19 years	JSS 3	No	No	No	No	No	Traders/Entrepreneurs	Secondary education	No	No	No idea	Not available	Excellent	Not available	Not available	Poor	Borehole/tap	Water cistern	Never	Often	Always	Well-trimmed and dirty	No	No	No	No	No	No	Very important
Agulu	Female	15-19 years	SSS 2	Yes	No	No	No	Yes	Traders/Entrepreneurs	Secondary education	No	No	No idea	Not available	Good	Not available	Not available	Good	Borehole/tap	Bush/open defecation	Sometimes	Never	Often	Untrimmed and dirty	No	No	Yes	MAMs	1-3 months	Family member	Very important
Agulu	Female	15-19 years	SSS 2	Yes	No	No	No	Yes	Traders/Entrepreneurs	Tertiary education	Slightly knowledgeable	MAMs	Skin penetration	Not available	Not available	Not available	Not available	Good	Borehole/tap	Water cistern	Often	Often	Always	Well-trimmed and dirty	No	Sometimes	No	No	No	No	Very important
Agulu	Female	15-19 years	JSS 2	No	No	No	No	No	Traders/Entrepreneurs and professionals	Secondary education	No	No	No idea	Not available	Good	Not available	Not available	Good	Sachet/bottled water	Water cistern	Sometimes	Never	Often	Well-trimmed and clean	Sometimes	No	No	No	No	No	Very important
Agulu	Female	10-14 years	JSS 2	No	No	No	No	No	Traders/Entrepreneurs	Secondary education	Slightly knowledgeable	School	No idea	Not available	Good	Not available	Not available	Excellent	Borehole/tap	Water cistern	Often	Never	Often	Well-trimmed and clean	No	Sometimes	Yes	Over the counter	Above 6 months	Family member	Very important
Agulu	Female	10-14 years	JSS 1	Yes	No	No	No	Yes	Traders/Entrepreneurs and professionals	Secondary education	Slightly knowledgeable	Mass media	No idea	Not available	Good	Not available	Not available	Good	Borehole/tap	Water cistern	Never	Never	Often	Well-trimmed and clean	Sometimes	Sometimes	Yes	Over the counter	Above 6 months	Family member	Very important
Agulu	Female	10-14 years	JSS 1	No	No	No	No	No	Teachers/Civil servants	No formal education	No	No	No idea	Not available	Excellent	Not available	Not available	Good	Borehole/tap	Pit toilet	Never	Never	Often	Untrimmed and dirty	Yes	Yes	Yes	MAMs	Above 6 months	Health practitioner	Very important
Agulu	Male	10-14 years	JSS 1	No	No	No	No	No	Traders/Entrepreneurs	Tertiary education	Slightly knowledgeable	Church	No idea	Not available	Fair	Not available	Not available	Not available	Borehole/tap	Water cistern	Never	Never	Sometimes	Untrimmed and clean	Yes	No	Yes	MAMs	Above 6 months	Family member	Somewhat important
Agulu	Female	15-19 years	SSS 1	No	No	No	No	No	Traders/Entrepreneurs	Secondary education	Slightly knowledgeable	School	No idea	Not available	Fair	Not available	Not available	Excellent	Borehole/tap	Water cistern	Often	Never	Sometimes	Well-trimmed and clean	No	Sometimes	Yes	Over the counter	Above 6 months	Family member	Very important
Agulu	Female	15-19 years	SSS 1	No	No	No	No	No	Traders/Entrepreneurs	Secondary education	Slightly knowledgeable	School	No idea	Not available	Fair	Not available	Not available	Fair	Borehole/tap	Water cistern	Sometimes	Never	Often	Well-trimmed and dirty	No	Sometimes	Yes	Over the counter	Above 6 months	Family member	Very important
Agulu	Female	15-19 years	SSS 1	No	No	No	No	No	Traders/Entrepreneurs	Secondary education	Slightly knowledgeable	MAMs	Oral-faecal route	Not available	Good	Not available	Not available	Fair	Borehole/tap	Water cistern	Sometimes	Often	Often	Well-trimmed and clean	Yes	No	Yes	Over the counter	1-3 months	Family member	Very important
Agulu	Male	15-19 years	SSS 1	No	No	No	No	No	Drivers	Secondary education	Slightly knowledgeable	Mass media	Food and water-borne route	Not available	Good	Not available	Not available	Good	Borehole/tap	Water cistern	Sometimes	Never	Sometimes	Well-trimmed and dirty	Sometimes	Sometimes	Yes	Over the counter	Above 6 months	Family member	Very important
Agulu	Male	15-19 years	SSS 1	No	No	No	No	No	Traders/Entrepreneurs	Secondary education	Slightly knowledgeable	Mass media	No idea	Not available	Good	Not available	Not available	Good	Borehole/tap	Water cistern	Never	Never	Often	Well-trimmed and clean	No	No	Yes	MAMs	Above 6 months	Health practitioner	Very important
Agulu	Female	15-19 years	SSS 1	Yes	No	No	No	Yes	Traders/Entrepreneurs	Secondary education	No	No	No idea	Not available	Good	Not available	Not available	Fair	Sachet/bottled water	Water cistern	Never	Often	Often	Well-trimmed and dirty	No	No	No	No	No	No	Very important
Agulu	Female	15-19 years	SSS 1	No	No	No	No	No	Traders/Entrepreneurs	Primary education	Slightly knowledgeable	School	No idea	Not available	Poor	Not available	Not available	Fair	River/stream	Pit toilet	Sometimes	Sometimes	Often	Well-trimmed and dirty	No	No	No	No	No	No	Very important
Agulu	Female	15-19 years	SSS 1	No	No	No	No	No	Traders/Entrepreneurs	Secondary education	Slightly knowledgeable	No	No idea	Not available	Poor	Not available	Not available	Good	River/stream	Water cistern	Often	Never	Sometimes	Untrimmed and dirty	No	No	Yes	MAMs	Above 6 months	Health practitioner	Very important
Agulu	Male	15-19 years	SSS 1	No	No	No	No	No	Traders/Entrepreneurs	Secondary education	Slightly knowledgeable	School	Food and water-borne route	Not available	Excellent	Not available	Not available	Excellent	Sachet/bottled water	Water cistern	Often	Often	Often	Well-trimmed and dirty	Yes	Sometimes	Yes	Hospitals	Above 6 months	Health practitioner	Very important
Agulu	Male	15-19 years	SSS 1	No	No	No	No	No	Traders/Entrepreneurs	Secondary education	No	No	No idea	Not available	Good	Not available	Not available	Good	Borehole/tap	Water cistern	Often	Often	Often	Untrimmed and clean	No	No	Yes	MAMs	Above 6 months	Health practitioner	Very important
Agulu	Male	15-19 years	SSS 2	No	No	No	No	No	Traders/Entrepreneurs	Secondary education	Slightly knowledgeable	School	No idea	Not available	Good	Not available	Not available	Good	Borehole/tap	Water cistern	Often	Often	Always	Well-trimmed and clean	No	Yes	No	No	No	No	Very important
Agulu	Male	15-19 years	SSS 2	No	No	No	No	No	Traders/Entrepreneurs	Primary education	Slightly knowledgeable	School	No idea	Not available	Fair	Not available	Not available	Excellent	Borehole/tap	Water cistern	Often	Often	Always	Well-trimmed and clean	No	No	Yes	MAMs	4-6 months	Health practitioner	Not important
Agulu	Male	15-19 years	SSS 2	No	No	No	No	No	Traders/Entrepreneurs	Primary education	Slightly knowledgeable	School	No idea	Not available	Fair	Not available	Not available	Fair	Borehole/tap	Water cistern	Sometimes	Sometimes	Often	Well-trimmed and dirty	Yes	No	Yes	Over the counter	Above 6 months	Family member	Very important
Agulu	Male	15-19 years	SSS 2	No	No	No	No	No	Traders/Entrepreneurs	Secondary education	Slightly knowledgeable	Mass media	No idea	Not available	Good	Not available	Not available	Good	Borehole/tap	Water cistern	Never	Never	Often	Well-trimmed and clean	No	No	Yes	MAMs	Above 6 months	Health practitioner	Very important
Agulu	Female	15-19 years	SSS 2	No	No	No	No	No	Teachers/Civil servants	Tertiary education	Slightly knowledgeable	School	No idea	Not available	Excellent	Not available	Not available	Excellent	Sachet/bottled water	Water cistern	Sometimes	Sometimes	Often	Well-trimmed and clean	No	Sometimes	Yes	Over the counter	Above 6 months	Family member	Very important
Agulu	Male	10-14 years	JSS 1	No	No	No	No	No	Traders/Entrepreneurs	Primary education	Slightly knowledgeable	Church	Food and water-borne route	Not available	Poor	Not available	Not available	Fair	River/stream	Pit toilet	Often	Never	Sometimes	Untrimmed and dirty	No	Sometimes	Yes	Over the counter	Above 6 months	Health practitioner	Very important
Agulu	Male	10-14 years	JSS 2	Yes	No	No	No	Yes	Traders/Entrepreneurs	Secondary education	Slightly knowledgeable	School	No idea	Not available	Fair	Not available	Not available	Fair	Borehole/tap	Water cistern	Sometimes	Never	Often	Well-trimmed and dirty	No	Sometimes	Yes	Over the counter	Above 6 months	Family member	Very important
Agulu	Female	10-14 years	JSS 2	No	No	No	No	No	Drivers	Secondary education	No	No	No idea	Not available	Good	Not available	Not available	Good	Borehole/tap	Pit toilet	Never	Never	Sometimes	Well-trimmed and clean	No	No	Yes	Over the counter	Above 6 months	Health practitioner	Very important
Agulu	Female	10-14 years	JSS 2	Yes	No	No	No	Yes	Traders/Entrepreneurs and professionals	Secondary education	Slightly knowledgeable	Mass media	No idea	Not available	Good	Not available	Not available	Good	Borehole/tap	Water cistern	Never	Often	Always	Untrimmed and clean	No	No	Yes	Over the counter	Above 6 months	Family member	Very important
Agulu	Male	10-14 years	JSS 2	No	No	No	No	No	Traders/Entrepreneurs	Secondary education	Slightly knowledgeable	MAMs	Oral-faecal route	Not available	Good	Not available	Not available	Fair	Borehole/tap	Water cistern	Sometimes	Often	Often	Well-trimmed and clean	Yes	No	Yes	Over the counter	1-3 months	Family member	Very important
Agulu	Female	15-19 years	SSS 2	Yes	No	Yes	Yes	Yes	Traders/Entrepreneurs	Secondary education	No	No	No idea	Not available	Fair	Not available	Not available	Fair	Sachet/bottled water	Water cistern	Never	Often	Often	Well-trimmed and dirty	No	No	No	No	No	No	Very important
Agulu	Female	10-14 years	JSS 2	No	No	No	No	No	Traders/Entrepreneurs	Secondary education	Slightly knowledgeable	MAMs	No idea	Not available	Excellent	Not available	Not available	Excellent	Borehole/tap	Water cistern	Often	Never	Always	Well-trimmed and dirty	Sometimes	Sometimes	Yes	MAMs	4-6 months	Health practitioner	Very important
Agulu	Male	10-14 years	JSS 1	No	No	No	No	No	Traders/Entrepreneurs	Primary education	Slightly knowledgeable	School	No idea	Not available	Fair	Not available	Not available	Fair	Borehole/tap	Bush/open defecation	Never	Never	Often	Untrimmed and clean	No	Yes	Yes	Over the counter	Above 6 months	Family member	Very important
Agulu	Female	10-14 years	JSS 1	No	No	No	No	No	Traders/Entrepreneurs	Secondary education	No	No	No idea	Not available	Good	Not available	Not available	Good	Borehole/tap	Water cistern	Often	Sometimes	Often	Well-trimmed and clean	No	No	No	No	No	No	Very important
Agulu	Male	10-14 years	JSS 1	No	No	No	No	No	Traders/Entrepreneurs	Secondary education	Slightly knowledgeable	Church	Oral-faecal route	Not available	Excellent	Not available	Not available	Fair	Borehole/tap	Pit toilet	Often	Never	Often	Well-trimmed and dirty	No	Sometimes	Yes	MAMs	Above 6 months	Health practitioner	Very important
Agulu	Female	15-19 years	SSS 1	Yes	No	No	No	Yes	Traders/Entrepreneurs	Secondary education	Slightly knowledgeable	School	No idea	Not available	Poor	Not available	Not available	Poor	River/stream	Pit toilet	Sometimes	Never	Often	Well-trimmed and clean	Yes	Yes	Yes	Over the counter	Above 6 months	Family member	Very important
Agulu	Male	10-14 years	JSS 1	No	No	No	No	No	Teachers/Civil servants	Secondary education	No	No	No idea	Not available	Good	Not available	Not available	Good	Borehole/tap	Pit toilet	Sometimes	Never	Sometimes	Untrimmed and dirty	No	No	No	No	No	No	Very important
Agulu	Male	10-14 years	JSS 1	Yes	No	No	No	Yes	Traders/Entrepreneurs	Secondary education	Slightly knowledgeable	School	No idea	Not available	Excellent	Not available	Not available	Good	Sachet/bottled water	Water cistern	Often	Never	Always	Untrimmed and dirty	No	No	No	No	No	No	Very important
Agulu	Female	10-14 years	JSS 1	No	No	No	No	No	Teachers/Civil servants	Tertiary education	Slightly knowledgeable	School	Food and water-borne route	Not available	Good	Not available	Not available	Good	Borehole/tap	Water cistern	Never	Never	Sometimes	Well-trimmed and dirty	Sometimes	Yes	No	No	No	No	Very important
Agulu	Female	10-14 years	JSS 2	No	No	No	No	No	Traders/Entrepreneurs	Secondary education	Slightly knowledgeable	School	No idea	Not available	Fair	Not available	Not available	Fair	Sachet/bottled water	Water cistern	Sometimes	Sometimes	Often	Well-trimmed and clean	No	Yes	Yes	Over the counter	Above 6 months	Family member	Very important
Agulu	Female	10-14 years	JSS 2	No	No	No	No	No	Traders/Entrepreneurs	Secondary education	Slightly knowledgeable	Mass media	No idea	Not available	Good	Not available	Not available	Good	Borehole/tap	Water cistern	Never	Sometimes	Often	Well-trimmed and dirty	Sometimes	Sometimes	Yes	Hospitals	Above 6 months	Health practitioner	Very important
Agulu	Male	10-14 years	JSS 2	No	No	No	No	No	Traders/Entrepreneurs	Secondary education	No	No	No idea	Not available	Good	Not available	Not available	Fair	Borehole/tap	Water cistern	Never	Never	Always	Well-trimmed and clean	Sometimes	Sometimes	Yes	Over the counter	Above 6 months	Family member	Very important
Agulu	Female	10-14 years	JSS 2	No	No	No	No	No	Teachers/Civil servants	Primary education	Slightly knowledgeable	Church	Food and water-borne route	Not available	Good	Not available	Not available	Good	Sachet/bottled water	Water cistern	Sometimes	Sometimes	Often	Well-trimmed and dirty	Yes	Yes	Yes	Over the counter	4-6 months	Family member	Very important
Agulu	Female	10-14 years	JSS 2	No	No	No	No	No	Traders/Entrepreneurs	Tertiary education	No	No	No idea	Not available	Good	Not available	Not available	Fair	Sachet/bottled water	Water cistern	Never	Never	Sometimes	Well-trimmed and clean	Yes	Sometimes	No	No	No	No	Very important
Agulu	Female	10-14 years	JSS 2	No	No	No	No	No	Traders/Entrepreneurs	Primary education	Slightly knowledgeable	School	No idea	Not available	Poor	Not available	Not available	Fair	River/stream	Pit toilet	Sometimes	Sometimes	Often	Well-trimmed and dirty	No	No	No	No	No	No	Very important
Agulu	Female	10-14 years	JSS 2	No	No	No	No	No	Traders/Entrepreneurs	Secondary education	Slightly knowledgeable	Mass media	Food and water-borne route	Not available	Good	Not available	Not available	Good	Borehole/tap	Water cistern	Often	Never	Often	Untrimmed and clean	No	Sometimes	Yes	Over the counter	Above 6 months	Family member	Very important
Agulu	Male	10-14 years	JSS 2	No	No	No	No	No	Farmers	Tertiary education	Slightly knowledgeable	Mass media	No idea	Not available	Good	Not available	Not available	Good	Borehole/tap	Pit toilet	Often	Sometimes	Sometimes	Well-trimmed and dirty	No	Sometimes	No	No	No	No	Very important
Agulu	Female	10-14 years	JSS 1	No	No	No	No	No	Traders/Entrepreneurs	Secondary education	Slightly knowledgeable	MAMs	No idea	Not available	Excellent	Not available	Not available	Fair	Borehole/tap	Water cistern	Never	Never	Sometimes	Untrimmed and dirty	Sometimes	Sometimes	No	No	No	No	Very important
Agulu	Male	10-14 years	JSS 1	Yes	No	No	No	Yes	Traders/Entrepreneurs	Secondary education	Slightly knowledgeable	Mass media	No idea	Not available	Good	Not available	Not available	Good	Borehole/tap	Water cistern	Often	Never	Often	Well-trimmed and dirty	Yes	Sometimes	Yes	MAMs	Above 6 months	Health practitioner	Very important
Agulu	Male	10-14 years	JSS 2	No	No	No	No	No	Traders/Entrepreneurs	Secondary education	Slightly knowledgeable	Church	No idea	Not available	Not available	Not available	Not available	Not available	River/stream	Water cistern	Sometimes	Sometimes	Often	Untrimmed and clean	Yes	Sometimes	Yes	MAMs	Above 6 months	Health practitioner	Somewhat important
Agulu	Male	10-14 years	JSS 2	No	No	No	No	No	Teachers/Civil servants	Secondary education	No	No	No idea	Not available	Good	Not available	Not available	Fair	Borehole/tap	Pit toilet	Often	Sometimes	Often	Untrimmed and clean	No	No	Yes	MAMs	Above 6 months	Health practitioner	Very important
Agulu	Male	10-14 years	JSS 2	No	No	No	No	No	Traders/Entrepreneurs	Secondary education	Slightly knowledgeable	School	No idea	Not available	Fair	Not available	Not available	Fair	Borehole/tap	Water cistern	Sometimes	Sometimes	Often	Well-trimmed and dirty	No	Sometimes	Yes	Over the counter	Above 6 months	Family member	Very important
Agulu	Female	10-14 years	JSS 1	No	No	No	No	No	Traders/Entrepreneurs	Secondary education	Slightly knowledgeable	School	No idea	Not available	Excellent	Not available	Not available	Excellent	Borehole/tap	Water cistern	Often	Often	Always	Well-trimmed and clean	No	No	Yes	MAMs	Above 6 months	Health practitioner	Very important
Agulu	Female	10-14 years	JSS 2	No	No	No	No	No	Traders/Entrepreneurs	Tertiary education	No	No	No idea	Not available	Good	Not available	Not available	Good	Borehole/tap	Pit toilet	Never	Never	Sometimes	Well-trimmed and clean	Sometimes	Sometimes	No	No	No	No	Very important
Agulu	Female	10-14 years	JSS 1	No	No	No	No	No	Farmers	Primary education	Slightly knowledgeable	Church	No idea	Not available	Fair	Not available	Not available	Not available	Borehole/tap	Pit toilet	Never	Never	Sometimes	Well-trimmed and clean	No	No	Yes	Over the counter	Above 6 months	Family member	Somewhat important
Agulu	Female	10-14 years	JSS 1	Yes	No	No	No	Yes	Teachers/Civil servants	Secondary education	No	No	No idea	Not available	Good	Not available	Not available	Good	River/stream	Pit toilet	Sometimes	Never	Often	Well-trimmed and dirty	Yes	Yes	Yes	Over the counter	Above 6 months	Family member	Very important
Agulu	Male	10-14 years	JSS 2	No	No	No	No	No	Teachers/Civil servants	Tertiary education	Slightly knowledgeable	School	No idea	Not available	Fair	Not available	Not available	Fair	Borehole/tap	Water cistern	Sometimes	Never	Sometimes	Well-trimmed and dirty	Sometimes	Sometimes	Yes	MAMs	Above 6 months	Health practitioner	Very important
Agulu	Male	10-14 years	JSS 1	No	No	No	No	No	Teachers/Civil servants	Secondary education	No	No	No idea	Not available	Good	Not available	Not available	Good	Borehole/tap	Water cistern	Never	Sometimes	Often	Well-trimmed and clean	No	No	Yes	Over the counter	Above 6 months	Family member	Very important
Agulu	Male	10-14 years	JSS 2	No	No	No	No	No	Traders/Entrepreneurs	Secondary education	No	No	No idea	Not available	Good	Not available	Not available	Fair	Sachet/bottled water	Water cistern	Never	Never	Sometimes	Well-trimmed and dirty	Yes	Sometimes	No	No	No	No	Very important
Agulu	Female	15-19 years	JSS 2	No	No	No	No	No	Traders/Entrepreneurs	Secondary education	Slightly knowledgeable	School	No idea	Not available	Excellent	Not available	Not available	Excellent	Borehole/tap	Water cistern	Often	Never	Sometimes	Well-trimmed and clean	No	Sometimes	Yes	Hospitals	1-3 months	Health practitioner	Very important
Agulu	Male	10-14 years	JSS 2	Yes	No	No	No	Yes	Traders/Entrepreneurs	Secondary education	Slightly knowledgeable	Church	No idea	Not available	Fair	Not available	Not available	Not available	Borehole/tap	Bush/open defecation	Never	Never	Sometimes	Untrimmed and dirty	No	Yes	Yes	Over the counter	Above 6 months	Family member	Somewhat important
Agulu	Male	10-14 years	JSS 2	No	No	No	No	No	Traders/Entrepreneurs	Secondary education	Slightly knowledgeable	Mass media	No idea	Not available	Excellent	Not available	Not available	Fair	River/stream	Bush/open defecation	Never	Often	Often	Untrimmed and dirty	No	Yes	No	No	No	No	Very important
Agulu	Male	10-14 years	JSS 1	No	No	No	No	No	Teachers/Civil servants	Secondary education	Slightly knowledgeable	School	Food and water-borne route	Not available	Fair	Not available	Not available	Fair	Borehole/tap	Pit toilet	Sometimes	Never	Often	Untrimmed and clean	Yes	Yes	No	No	No	No	Very important
Agulu	Male	10-14 years	JSS 2	No	No	No	No	No	Traders/Entrepreneurs	Secondary education	Slightly knowledgeable	Mass media	No idea	Not available	Good	Not available	Not available	Good	Borehole/tap	Water cistern	Never	Sometimes	Often	Well-trimmed and clean	Sometimes	No	Yes	Over the counter	Above 6 months	Family member	Very important
Agulu	Female	10-14 years	JSS 2	No	No	No	No	No	Traders/Entrepreneurs	Secondary education	No	No	No idea	Not available	Fair	Not available	Not available	Poor	Borehole/tap	Bush/open defecation	Never	Never	Sometimes	Well-trimmed and dirty	Sometimes	Yes	Yes	MAMs	4-6 months	Health practitioner	Very important
Agulu	Male	10-14 years	JSS 1	No	No	No	No	No	Traders/Entrepreneurs	Secondary education	Slightly knowledgeable	School	No idea	Not available	Fair	Not available	Not available	Fair	Borehole/tap	Pit toilet	Sometimes	Sometimes	Often	Well-trimmed and dirty	No	Yes	Yes	Over the counter	1-3 months	Family member	Very important
Agulu	Male	10-14 years	JSS 1	Yes	No	Yes	Yes	Yes	Traders/Entrepreneurs	Tertiary education	Slightly knowledgeable	Mass media	No idea	Not available	Excellent	Not available	Not available	Good	Borehole/tap	Pit toilet	Often	Never	Always	Well-trimmed and dirty	Yes	Yes	Yes	Over the counter	Above 6 months	Family member	Very important
Agulu	Female	10-14 years	JSS 2	No	No	No	No	No	Professionals	Tertiary education	No	No	No idea	Not available	Good	Not available	Not available	Fair	Borehole/tap	Pit toilet	Sometimes	Never	Sometimes	Well-trimmed and clean	Yes	Sometimes	Yes	Over the counter	Above 6 months	Health practitioner	Very important
Agulu	Male	10-14 years	JSS 2	No	No	No	No	No	Teachers/Civil servants	Primary education	Slightly knowledgeable	Mass media	Food and water-borne route	Not available	Good	Not available	Not available	Good	Borehole/tap	Water cistern	Sometimes	Never	Sometimes	Well-trimmed and clean	No	Sometimes	Yes	Over the counter	Above 6 months	Family member	Very important
Agulu	Male	10-14 years	JSS 1	Yes	Yes	Yes	Yes	Yes	Traders/Entrepreneurs	Secondary education	No	School	No idea	Not available	Fair	Not available	Not available	Fair	Borehole/tap	Water cistern	Sometimes	Sometimes	Often	Well-trimmed and dirty	No	Sometimes	Yes	Over the counter	1-3 months	Health practitioner	Very important
Agulu	Female	10-14 years	JSS 1	Yes	No	No	No	Yes	Traders/Entrepreneurs	Primary education	Slightly knowledgeable	Church	No idea	Not available	Poor	Not available	Not available	Not available	Borehole/tap	Water cistern	Never	Never	Sometimes	Untrimmed and dirty	No	Yes	No	No	No	No	Somewhat important
Agulu	Female	10-14 years	JSS 1	Yes	No	Yes	Yes	Yes	Farmers	Secondary education	Slightly knowledgeable	Mass media	No idea	Not available	Good	Not available	Not available	Good	Borehole/tap	Water cistern	Sometimes	Sometimes	Often	Well-trimmed and clean	Sometimes	Sometimes	Yes	Over the counter	Above 6 months	Family member	Very important
Agulu	Female	10-14 years	JSS 1	Yes	Yes	No	Yes	Yes	Traders/Entrepreneurs	Primary education	Slightly knowledgeable	MAMs	No idea	Not available	Excellent	Not available	Not available	Good	Borehole/tap	Water cistern	Often	Never	Sometimes	Well-trimmed and dirty	Sometimes	Sometimes	Yes	MAMs	4-6 months	Health practitioner	Very important
Agulu	Male	10-14 years	JSS 1	No	No	No	No	No	Traders/Entrepreneurs	Secondary education	No	No	No idea	Not available	Good	Not available	Not available	Good	Borehole/tap	Water cistern	Sometimes	Often	Sometimes	Well-trimmed and clean	Yes	No	No	No	No	No	Very important
Agulu	Male	10-14 years	JSS 1	Yes	Yes	Yes	Yes	Yes	Traders/Entrepreneurs	Secondary education	Slightly knowledgeable	School	Food and water-borne route	Not available	Fair	Not available	Not available	Fair	Borehole/tap	Water cistern	Sometimes	Sometimes	Often	Well-trimmed and dirty	Yes	Yes	Yes	Over the counter	Above 6 months	Family member	Very important
Agulu	Female	10-14 years	JSS 1	No	No	No	No	No	Traders/Entrepreneurs	Primary education	Slightly knowledgeable	MAMs	No idea	Not available	Not available	Not available	Not available	Poor	Borehole/tap	Water cistern	Never	Never	Sometimes	Untrimmed and dirty	Yes	Yes	Yes	MAMs	Above 6 months	Family member	Somewhat important
Agulu	Male	10-14 years	JSS 1	No	No	No	No	No	Traders/Entrepreneurs	Primary education	Slightly knowledgeable	Church	No idea	Not available	Excellent	Not available	Not available	Excellent	Sachet/bottled water	Water cistern	Never	Sometimes	Always	Well-trimmed and clean	No	Yes	Yes	Over the counter	Above 6 months	Family member	Very important
Agulu	Male	10-14 years	JSS 1	Yes	No	Yes	Yes	Yes	Traders/Entrepreneurs	Secondary education	Slightly knowledgeable	School	No idea	Not available	Fair	Not available	Not available	Fair	Borehole/tap	Water cistern	Sometimes	Never	Sometimes	Well-trimmed and dirty	Yes	Yes	No	No	No	No	Very important
Agulu	Female	10-14 years	JSS 1	No	No	No	No	No	Traders/Entrepreneurs	Secondary education	No	No	No idea	Not available	Fair	Not available	Not available	Good	Borehole/tap	Pit toilet	Never	Never	Sometimes	Well-trimmed and dirty	No	No	Yes	Over the counter	Above 6 months	Family member	Very important
Agulu	Male	10-14 years	JSS 1	No	No	No	No	No	Traders/Entrepreneurs	Secondary education	Slightly knowledgeable	School	No idea	Not available	Not available	Not available	Not available	Not available	Borehole/tap	Pit toilet	Never	Never	Sometimes	Untrimmed and dirty	Yes	Yes	Yes	Over the counter	Above 6 months	Family member	Somewhat important
Agulu	Male	10-14 years	JSS 1	Yes	Yes	No	Yes	Yes	Teachers/Civil servants	Tertiary education	Slightly knowledgeable	School	Food and water-borne route	Not available	Good	Not available	Not available	Good	Borehole/tap	Pit toilet	Sometimes	Never	Often	Untrimmed and dirty	Yes	Sometimes	Yes	MAMs	Above 6 months	Health practitioner	Very important
Agulu	Female	10-14 years	JSS 1	No	No	No	No	No	Traders/Entrepreneurs	Secondary education	Slightly knowledgeable	School	No idea	Not available	Good	Not available	Not available	Fair	Sachet/bottled water	Pit toilet	Sometimes	Sometimes	Often	Well-trimmed and dirty	No	No	Yes	MAMs	Above 6 months	Health practitioner	Very important
Agulu	Male	10-14 years	JSS 1	Yes	No	Yes	Yes	Yes	Teachers/Civil servants	Secondary education	No	No	No idea	Not available	Good	Not available	Not available	Good	Borehole/tap	Water cistern	Sometimes	Never	Often	Well-trimmed and clean	Sometimes	Sometimes	Yes	Over the counter	Above 6 months	Family member	Very important
Agulu	Male	15-19 years	JSS 1	Yes	No	Yes	Yes	Yes	Professionals	Secondary education	Slightly knowledgeable	MAMs	No idea	Not available	Good	Not available	Not available	Fair	Borehole/tap	Bush/open defecation	Never	Never	Sometimes	Well-trimmed and clean	Yes	Sometimes	Yes	Hospitals	1-3 months	Health practitioner	Very important
Agulu	Female	10-14 years	JSS 1	Yes	No	Yes	Yes	Yes	Teachers/Civil servants	Tertiary education	Slightly knowledgeable	School	No idea	Not available	Fair	Not available	Not available	Fair	Borehole/tap	Pit toilet	Sometimes	Sometimes	Often	Well-trimmed and dirty	No	Yes	Yes	MAMs	Above 6 months	Family member	Very important
Agulu	Female	10-14 years	JSS 1	No	No	No	No	No	Traders/Entrepreneurs	Tertiary education	Slightly knowledgeable	Mass media	No idea	Not available	Good	Not available	Not available	Good	Borehole/tap	Water cistern	Sometimes	Never	Sometimes	Well-trimmed and clean	Sometimes	No	Yes	Over the counter	Above 6 months	Family member	Very important
Agulu	Male	10-14 years	JSS 1	Yes	No	Yes	Yes	Yes	Traders/Entrepreneurs	Primary education	Slightly knowledgeable	MAMs	No idea	Not available	Excellent	Not available	Not available	Good	Borehole/tap	Pit toilet	Never	Never	Sometimes	Well-trimmed and dirty	Yes	Yes	Yes	MAMs	Above 6 months	Health practitioner	Very important
Agulu	Male	10-14 years	JSS 1	No	No	No	No	No	Teachers/Civil servants	Tertiary education	Slightly knowledgeable	School	No idea	Not available	Good	Not available	Not available	Good	Borehole/tap	Water cistern	Sometimes	Sometimes	Often	Well-trimmed and dirty	No	Sometimes	Yes	Over the counter	Above 6 months	Family member	Very important
Agulu	Female	10-14 years	JSS 1	Yes	No	Yes	Yes	Yes	Traders/Entrepreneurs	Secondary education	Slightly knowledgeable	School	No idea	Not available	Fair	Not available	Not available	Fair	Borehole/tap	Water cistern	Sometimes	Never	Often	Well-trimmed and dirty	Yes	Yes	Yes	Over the counter	1-3 months	Family member	Very important
Agulu	Male	10-14 years	JSS 1	Yes	No	No	No	Yes	Traders/Entrepreneurs	Secondary education	Slightly knowledgeable	MAMs	No idea	Not available	Good	Not available	Not available	Good	Borehole/tap	Water cistern	Sometimes	Sometimes	Often	Well-trimmed and clean	No	No	Yes	MAMs	4-6 months	Health practitioner	Very important
Agulu	Female	10-14 years	JSS 1	Yes	Yes	Yes	Yes	Yes	Traders/Entrepreneurs	Secondary education	No	No	No idea	Not available	Good	Not available	Not available	Good	Sachet/bottled water	Water cistern	Often	Sometimes	Sometimes	Well-trimmed and clean	No	No	Yes	MAMs	Above 6 months	Health practitioner	Somewhat important
Agulu	Female	10-14 years	JSS 1	No	No	No	No	No	Traders/Entrepreneurs	Secondary education	Slightly knowledgeable	School	No idea	Not available	Poor	Not available	Not available	Poor	River/stream	Pit toilet	Never	Never	Sometimes	Well-trimmed and clean	Yes	Yes	No	No	No	No	Very important
Agulu	Male	10-14 years	JSS 1	Yes	No	Yes	Yes	Yes	Teachers/Civil servants	Tertiary education	Slightly knowledgeable	School	No idea	Not available	Excellent	Not available	Not available	Good	Sachet/bottled water	Water cistern	Sometimes	Sometimes	Often	Well-trimmed and dirty	No	No	Yes	MAMs	Above 6 months	Health practitioner	Somewhat important
Agulu	Male	10-14 years	JSS 1	No	No	Yes	No	Yes	Traders/Entrepreneurs	Secondary education	Slightly knowledgeable	Church	No idea	Not available	Not available	Not available	Not available	Not available	Borehole/tap	Bush/open defecation	Never	Never	Sometimes	Untrimmed and dirty	Yes	Yes	No	No	No	No	Somewhat important
Agulu	Male	10-14 years	JSS 1	No	No	No	No	No	Traders/Entrepreneurs	No formal education	No	No	No idea	Not available	Good	Not available	Not available	Poor	Borehole/tap	Water cistern	Often	Never	Always	Well-trimmed and clean	Yes	Sometimes	Yes	Over the counter	4-6 months	Health practitioner	Very important
Agulu	Female	10-14 years	JSS 1	Yes	No	Yes	Yes	Yes	Teachers/Civil servants	Tertiary education	Slightly knowledgeable	MAMs	No idea	Not available	Good	Not available	Not available	Good	Borehole/tap	Water cistern	Never	Sometimes	Often	Well-trimmed and clean	Sometimes	No	Yes	MAMs	Above 6 months	Health practitioner	Very important
Agulu	Female	10-14 years	JSS 1	No	No	No	No	No	Traders/Entrepreneurs	Secondary education	Slightly knowledgeable	Mass media	No idea	Not available	Good	Not available	Not available	Good	Sachet/bottled water	Pit toilet	Often	Never	Often	Well-trimmed and dirty	Yes	Sometimes	Yes	Over the counter	Above 6 months	Family member	Somewhat important
Agulu	Female	10-14 years	JSS 1	Yes	No	Yes	Yes	Yes	Professionals	Secondary education	Slightly knowledgeable	MAMs	No idea	Not available	Fair	Not available	Not available	Good	River/stream	Water cistern	Often	Never	Often	Well-trimmed and clean	No	Yes	Yes	MAMs	4-6 months	Health practitioner	Very important
Agulu	Female	10-14 years	JSS 1	No	No	No	No	No	Traders/Entrepreneurs	Primary education	Slightly knowledgeable	School	No idea	Not available	Good	Not available	Not available	Good	Borehole/tap	Water cistern	Never	Never	Sometimes	Untrimmed and clean	Yes	Sometimes	No	No	No	No	Very important
Agulu	Male	10-14 years	JSS 1	Yes	No	Yes	Yes	Yes	Traders/Entrepreneurs	Tertiary education	Slightly knowledgeable	Mass media	No idea	Not available	Good	Not available	Not available	Good	Borehole/tap	Water cistern	Never	Sometimes	Often	Well-trimmed and clean	Sometimes	No	Yes	Over the counter	Above 6 months	Family member	Very important
Agulu	Male	10-14 years	JSS 1	No	No	No	No	No	Traders/Entrepreneurs	Secondary education	Slightly knowledgeable	Church	No idea	Not available	Poor	Not available	Not available	Not available	Borehole/tap	Pit toilet	Often	Never	Sometimes	Untrimmed and dirty	Yes	Yes	Yes	MAMs	Above 6 months	Health practitioner	Somewhat important
Agulu	Female	10-14 years	JSS 1	Yes	No	Yes	Yes	Yes	Traders/Entrepreneurs	Tertiary education	Slightly knowledgeable	School	No idea	Not available	Poor	Not available	Not available	Good	Borehole/tap	Pit toilet	Often	Often	Always	Well-trimmed and dirty	No	No	Yes	Over the counter	1-3 months	Family member	Not important
Agulu	Male	10-14 years	JSS 1	Yes	Yes	No	Yes	Yes	Traders/Entrepreneurs and professionals	Tertiary education	Slightly knowledgeable	MAMs	Oral-faecal route	Not available	Excellent	Not available	Not available	Good	Borehole/tap	Water cistern	Never	Never	Often	Untrimmed and dirty	No	Sometimes	Yes	MAMs	Above 6 months	Health practitioner	Very important
Agulu	Male	10-14 years	JSS 1	No	No	No	No	No	Traders/Entrepreneurs	Secondary education	No	No	No idea	Not available	Good	Not available	Not available	Good	Borehole/tap	Water cistern	Sometimes	Sometimes	Often	Well-trimmed and dirty	No	Yes	No	No	No	No	Very important
Agulu	Male	15-19 years	SSS 1	No	No	No	No	No	Traders/Entrepreneurs	Tertiary education	No	No	No idea	Not available	Good	Not available	Not available	Good	Borehole/tap	Water cistern	Sometimes	Sometimes	Often	Well-trimmed and clean	Yes	No	No	No	No	No	Very important
Agulu	Male	15-19 years	SSS 2	No	No	No	No	No	Traders/Entrepreneurs	Secondary education	Slightly knowledgeable	School	No idea	Not available	Good	Not available	Not available	Good	Borehole/tap	Water cistern	Never	Never	Sometimes	Well-trimmed and clean	Sometimes	Sometimes	Yes	Over the counter	Above 6 months	Family member	Very important
Agulu	Female	15-19 years	SSS 2	Yes	No	Yes	Yes	Yes	Traders/Entrepreneurs	Tertiary education	No	No	No idea	Not available	Excellent	Not available	Not available	Good	Sachet/bottled water	Water cistern	Often	Often	Often	Well-trimmed and dirty	No	No	Yes	Over the counter	4-6 months	Family member	Very important
Agulu	Male	15-19 years	JSS 3	No	No	No	No	No	Traders/Entrepreneurs	Tertiary education	No	No	No idea	Not available	Not available	Not available	Not available	Not available	Borehole/tap	Water cistern	Often	Often	Always	Well-trimmed and dirty	Yes	Sometimes	No	No	No	No	Very important
Agulu	Male	15-19 years	SSS 2	No	No	No	No	No	Traders/Entrepreneurs	Secondary education	No	No	No idea	Not available	Good	Not available	Not available	Fair	Borehole/tap	Pit toilet	Sometimes	Sometimes	Often	Untrimmed and dirty	Yes	Sometimes	No	No	No	No	Very important
Agulu	Female	15-19 years	JSS 3	No	No	No	No	No	Traders/Entrepreneurs	Secondary education	No	No	No idea	Not available	Fair	Not available	Not available	Fair	Borehole/tap	Water cistern	Never	Never	Sometimes	Well-trimmed and clean	Sometimes	Sometimes	No	No	No	No	Very important
Agulu	Female	15-19 years	SSS 2	No	No	No	No	No	Traders/Entrepreneurs	Secondary education	No	No	No idea	Not available	Good	Not available	Not available	Fair	River/stream	Water cistern	Sometimes	Sometimes	Often	Well-trimmed and dirty	No	No	No	No	No	No	Very important
Agulu	Male	15-19 years	JSS 3	No	No	No	No	No	Traders/Entrepreneurs	Secondary education	No	No	No idea	Not available	Excellent	Not available	Not available	Poor	Borehole/tap	Water cistern	Never	Often	Always	Well-trimmed and dirty	No	No	No	No	No	No	Very important
Agulu	Female	15-19 years	SSS 2	Yes	No	No	No	Yes	Traders/Entrepreneurs	Secondary education	No	No	No idea	Not available	Good	Not available	Not available	Good	Borehole/tap	Bush/open defecation	Sometimes	Never	Often	Untrimmed and dirty	No	No	Yes	MAMs	1-3 months	Family member	Very important
Agulu	Female	15-19 years	SSS 2	Yes	No	No	No	Yes	Traders/Entrepreneurs	Tertiary education	Slightly knowledgeable	MAMs	Skin penetration	Not available	Not available	Not available	Not available	Good	Borehole/tap	Water cistern	Often	Often	Always	Well-trimmed and dirty	No	Sometimes	No	No	No	No	Very important
Agulu	Female	15-19 years	JSS 2	No	No	No	No	No	Traders/Entrepreneurs and professionals	Secondary education	No	No	No idea	Not available	Good	Not available	Not available	Good	Sachet/bottled water	Water cistern	Sometimes	Never	Often	Well-trimmed and clean	Sometimes	No	No	No	No	No	Very important
Agulu	Female	10-14 years	JSS 2	No	No	No	No	No	Traders/Entrepreneurs	Secondary education	Slightly knowledgeable	School	No idea	Not available	Good	Not available	Not available	Excellent	Borehole/tap	Water cistern	Often	Never	Often	Well-trimmed and clean	No	Sometimes	Yes	Over the counter	Above 6 months	Family member	Very important
Agulu	Female	10-14 years	JSS 1	Yes	No	No	No	Yes	Traders/Entrepreneurs and professionals	Secondary education	Slightly knowledgeable	Mass media	No idea	Not available	Good	Not available	Not available	Good	Borehole/tap	Water cistern	Never	Never	Often	Well-trimmed and clean	Sometimes	Sometimes	Yes	Over the counter	Above 6 months	Family member	Very important
Agulu	Female	10-14 years	JSS 1	No	No	No	No	No	Teachers/Civil servants	No formal education	No	No	No idea	Not available	Excellent	Not available	Not available	Good	Borehole/tap	Pit toilet	Never	Never	Often	Untrimmed and dirty	Yes	Yes	Yes	MAMs	Above 6 months	Health practitioner	Very important
Agulu	Male	10-14 years	JSS 1	No	No	No	No	No	Traders/Entrepreneurs	Tertiary education	Slightly knowledgeable	Church	No idea	Not available	Fair	Not available	Not available	Not available	Borehole/tap	Water cistern	Never	Never	Sometimes	Untrimmed and clean	Yes	No	Yes	MAMs	Above 6 months	Family member	Somewhat important
Agulu	Female	15-19 years	SSS 1	No	No	No	No	No	Traders/Entrepreneurs	Secondary education	Slightly knowledgeable	School	No idea	Not available	Fair	Not available	Not available	Excellent	Borehole/tap	Water cistern	Often	Never	Sometimes	Well-trimmed and clean	No	Sometimes	Yes	Over the counter	Above 6 months	Family member	Very important
Agulu	Female	15-19 years	SSS 1	No	No	No	No	No	Traders/Entrepreneurs	Secondary education	Slightly knowledgeable	School	No idea	Not available	Fair	Not available	Not available	Fair	Borehole/tap	Water cistern	Sometimes	Never	Often	Well-trimmed and dirty	No	Sometimes	Yes	Over the counter	Above 6 months	Family member	Very important
Agulu	Female	15-19 years	SSS 1	No	No	No	No	No	Traders/Entrepreneurs	Secondary education	Slightly knowledgeable	MAMs	Oral-faecal route	Not available	Good	Not available	Not available	Fair	Borehole/tap	Water cistern	Sometimes	Often	Often	Well-trimmed and clean	Yes	No	Yes	Over the counter	1-3 months	Family member	Very important
Agulu	Male	15-19 years	SSS 1	No	No	No	No	No	Drivers	Secondary education	Slightly knowledgeable	Mass media	Food and water-borne route	Not available	Good	Not available	Not available	Good	Borehole/tap	Water cistern	Sometimes	Never	Sometimes	Well-trimmed and dirty	Sometimes	Sometimes	Yes	Over the counter	Above 6 months	Family member	Very important
Agulu	Male	15-19 years	SSS 1	No	No	No	No	No	Traders/Entrepreneurs	Secondary education	Slightly knowledgeable	Mass media	No idea	Not available	Good	Not available	Not available	Good	Borehole/tap	Water cistern	Never	Never	Often	Well-trimmed and clean	No	No	Yes	MAMs	Above 6 months	Health practitioner	Very important
Agulu	Female	15-19 years	SSS 1	No	No	No	No	No	Traders/Entrepreneurs	Primary education	Slightly knowledgeable	School	No idea	Not available	Poor	Not available	Not available	Fair	River/stream	Pit toilet	Sometimes	Sometimes	Often	Well-trimmed and dirty	No	No	No	No	No	No	Very important
Agulu	Female	15-19 years	SSS 1	No	No	No	No	No	Traders/Entrepreneurs	Secondary education	Slightly knowledgeable	No	No idea	Not available	Poor	Not available	Not available	Good	River/stream	Water cistern	Often	Never	Sometimes	Untrimmed and dirty	No	No	Yes	MAMs	Above 6 months	Health practitioner	Very important
Agulu	Male	15-19 years	SSS 1	No	No	No	No	No	Traders/Entrepreneurs	Secondary education	Slightly knowledgeable	School	Food and water-borne route	Not available	Excellent	Not available	Not available	Excellent	Sachet/bottled water	Water cistern	Often	Often	Often	Well-trimmed and dirty	Yes	Sometimes	Yes	Hospitals	Above 6 months	Health practitioner	Very important
Agulu	Male	15-19 years	SSS 1	No	No	No	No	No	Traders/Entrepreneurs	Secondary education	No	No	No idea	Not available	Good	Not available	Not available	Good	Borehole/tap	Water cistern	Often	Often	Often	Untrimmed and clean	No	No	Yes	MAMs	Above 6 months	Health practitioner	Very important
Agulu	Male	15-19 years	SSS 2	No	No	No	No	No	Traders/Entrepreneurs	Secondary education	Slightly knowledgeable	School	No idea	Not available	Good	Not available	Not available	Good	Borehole/tap	Water cistern	Often	Often	Always	Well-trimmed and clean	No	Yes	No	No	No	No	Very important
Agulu	Male	15-19 years	SSS 2	No	No	No	No	No	Traders/Entrepreneurs	Primary education	Slightly knowledgeable	School	No idea	Not available	Fair	Not available	Not available	Excellent	Borehole/tap	Water cistern	Often	Often	Always	Well-trimmed and clean	No	No	Yes	MAMs	4-6 months	Health practitioner	Not important
Agulu	Male	15-19 years	SSS 2	No	No	No	No	No	Traders/Entrepreneurs	Primary education	Slightly knowledgeable	School	No idea	Not available	Fair	Not available	Not available	Fair	Borehole/tap	Water cistern	Sometimes	Sometimes	Often	Well-trimmed and dirty	Yes	No	Yes	Over the counter	Above 6 months	Family member	Very important
Agulu	Male	15-19 years	SSS 2	No	No	No	No	No	Traders/Entrepreneurs	Secondary education	Slightly knowledgeable	Mass media	No idea	Not available	Good	Not available	Not available	Good	Borehole/tap	Water cistern	Never	Never	Often	Well-trimmed and clean	No	No	Yes	MAMs	Above 6 months	Health practitioner	Very important
Agulu	Female	15-19 years	SSS 2	No	No	No	No	No	Teachers/Civil servants	Tertiary education	Slightly knowledgeable	School	No idea	Not available	Excellent	Not available	Not available	Excellent	Sachet/bottled water	Water cistern	Sometimes	Sometimes	Often	Well-trimmed and clean	No	Sometimes	Yes	Over the counter	Above 6 months	Family member	Very important
Agulu	Male	10-14 years	JSS 1	No	No	No	No	No	Traders/Entrepreneurs	Primary education	Slightly knowledgeable	Church	Food and water-borne route	Not available	Poor	Not available	Not available	Fair	River/stream	Pit toilet	Often	Never	Sometimes	Untrimmed and dirty	No	Sometimes	Yes	Over the counter	Above 6 months	Health practitioner	Very important
Agulu	Female	10-14 years	JSS 2	No	No	No	No	No	Traders/Entrepreneurs	Secondary education	Slightly knowledgeable	MAMs	No idea	Not available	Excellent	Not available	Not available	Excellent	Borehole/tap	Water cistern	Often	Never	Always	Well-trimmed and dirty	Sometimes	Sometimes	Yes	MAMs	4-6 months	Health practitioner	Very important
Agulu	Male	10-14 years	JSS 1	No	No	No	No	No	Traders/Entrepreneurs	Primary education	Slightly knowledgeable	School	No idea	Not available	Fair	Not available	Not available	Fair	Borehole/tap	Bush/open defecation	Never	Never	Often	Untrimmed and clean	No	Yes	Yes	Over the counter	Above 6 months	Family member	Very important
Agulu	Female	10-14 years	JSS 1	No	No	No	No	No	Traders/Entrepreneurs	Secondary education	No	No	No idea	Not available	Good	Not available	Not available	Good	Borehole/tap	Water cistern	Often	Sometimes	Often	Well-trimmed and clean	No	No	No	No	No	No	Very important
Agulu	Male	10-14 years	JSS 1	No	No	No	No	No	Traders/Entrepreneurs	Secondary education	Slightly knowledgeable	Church	Oral-faecal route	Not available	Excellent	Not available	Not available	Fair	Borehole/tap	Pit toilet	Often	Never	Often	Well-trimmed and dirty	No	Sometimes	Yes	MAMs	Above 6 months	Health practitioner	Very important
Agulu	Female	10-14 years	JSS 1	No	No	No	No	No	Teachers/Civil servants	Tertiary education	Slightly knowledgeable	School	Food and water-borne route	Not available	Good	Not available	Not available	Good	Borehole/tap	Water cistern	Never	Never	Sometimes	Well-trimmed and dirty	Sometimes	Yes	No	No	No	No	Very important
Agulu	Female	10-14 years	JSS 2	No	No	No	No	No	Traders/Entrepreneurs	Secondary education	Slightly knowledgeable	School	No idea	Not available	Fair	Not available	Not available	Fair	Sachet/bottled water	Water cistern	Sometimes	Sometimes	Often	Well-trimmed and clean	No	Yes	Yes	Over the counter	Above 6 months	Family member	Very important
Agulu	Female	10-14 years	JSS 2	No	No	No	No	No	Traders/Entrepreneurs	Secondary education	Slightly knowledgeable	Mass media	No idea	Not available	Good	Not available	Not available	Good	Borehole/tap	Water cistern	Never	Sometimes	Often	Well-trimmed and dirty	Sometimes	Sometimes	Yes	Hospitals	Above 6 months	Health practitioner	Very important
Agulu	Male	10-14 years	JSS 2	No	No	No	No	No	Traders/Entrepreneurs	Secondary education	No	No	No idea	Not available	Good	Not available	Not available	Fair	Borehole/tap	Water cistern	Never	Never	Always	Well-trimmed and clean	Sometimes	Sometimes	Yes	Over the counter	Above 6 months	Family member	Very important
Agulu	Female	10-14 years	JSS 2	No	No	No	No	No	Teachers/Civil servants	Primary education	Slightly knowledgeable	Church	Food and water-borne route	Not available	Good	Not available	Not available	Good	Sachet/bottled water	Water cistern	Sometimes	Sometimes	Often	Well-trimmed and dirty	Yes	Yes	Yes	Over the counter	4-6 months	Family member	Very important
Agulu	Female	10-14 years	JSS 2	No	No	No	No	No	Traders/Entrepreneurs	Tertiary education	No	No	No idea	Not available	Good	Not available	Not available	Fair	Sachet/bottled water	Water cistern	Never	Never	Sometimes	Well-trimmed and clean	Yes	Sometimes	No	No	No	No	Very important
Agulu	Female	10-14 years	JSS 2	No	No	No	No	No	Traders/Entrepreneurs	Primary education	Slightly knowledgeable	School	No idea	Not available	Poor	Not available	Not available	Fair	River/stream	Pit toilet	Sometimes	Sometimes	Often	Well-trimmed and dirty	No	No	No	No	No	No	Very important
Agulu	Female	10-14 years	JSS 2	No	No	No	No	No	Traders/Entrepreneurs	Secondary education	Slightly knowledgeable	Mass media	Food and water-borne route	Not available	Good	Not available	Not available	Good	Borehole/tap	Water cistern	Often	Never	Often	Untrimmed and clean	No	Sometimes	Yes	Over the counter	Above 6 months	Family member	Very important
Agulu	Female	15-19 years	SSS 1	Yes	No	No	No	Yes	Traders/Entrepreneurs	Secondary education	No	No	No idea	Not available	Good	Not available	Not available	Fair	Sachet/bottled water	Water cistern	Never	Often	Often	Well-trimmed and dirty	No	No	No	No	No	No	Very important
Agulu	Male	10-14 years	JSS 2	Yes	No	No	No	Yes	Traders/Entrepreneurs	Secondary education	Slightly knowledgeable	School	No idea	Not available	Fair	Not available	Not available	Fair	Borehole/tap	Water cistern	Sometimes	Never	Often	Well-trimmed and dirty	No	Sometimes	Yes	Over the counter	Above 6 months	Family member	Very important
Agulu	Female	10-14 years	JSS 2	Yes	No	No	No	Yes	Traders/Entrepreneurs and professionals	Secondary education	Slightly knowledgeable	Mass media	No idea	Not available	Good	Not available	Not available	Good	Borehole/tap	Water cistern	Never	Often	Always	Untrimmed and clean	No	No	Yes	Over the counter	Above 6 months	Family member	Very important
Agulu	Female	15-19 years	SSS 2	Yes	No	Yes	Yes	Yes	Traders/Entrepreneurs	Secondary education	No	No	No idea	Not available	Fair	Not available	Not available	Fair	Sachet/bottled water	Water cistern	Never	Often	Often	Well-trimmed and dirty	No	No	No	No	No	No	Very important
Agulu	Male	10-14 years	JSS 1	Yes	No	Yes	Yes	Yes	Traders/Entrepreneurs	Tertiary education	Slightly knowledgeable	Mass media	No idea	Not available	Excellent	Not available	Not available	Good	Borehole/tap	Pit toilet	Often	Never	Always	Well-trimmed and dirty	Yes	Yes	Yes	Over the counter	Above 6 months	Family member	Very important
Agulu	Male	10-14 years	JSS 1	Yes	Yes	Yes	Yes	Yes	Traders/Entrepreneurs	Secondary education	No	School	No idea	Not available	Fair	Not available	Not available	Fair	Borehole/tap	Water cistern	Sometimes	Sometimes	Often	Well-trimmed and dirty	No	Sometimes	Yes	Over the counter	1-3 months	Health practitioner	Very important
Agulu	Female	10-14 years	JSS 1	Yes	No	No	No	Yes	Traders/Entrepreneurs	Primary education	Slightly knowledgeable	Church	No idea	Not available	Poor	Not available	Not available	Not available	Borehole/tap	Water cistern	Never	Never	Sometimes	Untrimmed and dirty	No	Yes	No	No	No	No	Somewhat important
Agulu	Female	10-14 years	JSS 1	Yes	No	Yes	Yes	Yes	Farmers	Secondary education	Slightly knowledgeable	Mass media	No idea	Not available	Good	Not available	Not available	Good	Borehole/tap	Water cistern	Sometimes	Sometimes	Often	Well-trimmed and clean	Sometimes	Sometimes	Yes	Over the counter	Above 6 months	Family member	Very important
Agulu	Female	10-14 years	JSS 1	Yes	Yes	No	Yes	Yes	Traders/Entrepreneurs	Primary education	Slightly knowledgeable	MAMs	No idea	Not available	Excellent	Not available	Not available	Good	Borehole/tap	Water cistern	Often	Never	Sometimes	Well-trimmed and dirty	Sometimes	Sometimes	Yes	MAMs	4-6 months	Health practitioner	Very important
Agulu	Male	10-14 years	JSS 1	Yes	Yes	Yes	Yes	Yes	Traders/Entrepreneurs	Secondary education	Slightly knowledgeable	School	Food and water-borne route	Not available	Fair	Not available	Not available	Fair	Borehole/tap	Water cistern	Sometimes	Sometimes	Often	Well-trimmed and dirty	Yes	Yes	Yes	Over the counter	Above 6 months	Family member	Very important
Agulu	Male	10-14 years	JSS 1	Yes	No	Yes	Yes	Yes	Traders/Entrepreneurs	Secondary education	Slightly knowledgeable	School	No idea	Not available	Fair	Not available	Not available	Fair	Borehole/tap	Water cistern	Sometimes	Never	Sometimes	Well-trimmed and dirty	Yes	Yes	No	No	No	No	Very important
Agulu	Male	10-14 years	JSS 1	Yes	Yes	No	Yes	Yes	Teachers/Civil servants	Tertiary education	Slightly knowledgeable	School	Food and water-borne route	Not available	Good	Not available	Not available	Good	Borehole/tap	Pit toilet	Sometimes	Never	Often	Untrimmed and dirty	Yes	Sometimes	Yes	MAMs	Above 6 months	Health practitioner	Very important
Agulu	Male	10-14 years	JSS 1	Yes	No	Yes	Yes	Yes	Teachers/Civil servants	Secondary education	No	No	No idea	Not available	Good	Not available	Not available	Good	Borehole/tap	Water cistern	Sometimes	Never	Often	Well-trimmed and clean	Sometimes	Sometimes	Yes	Over the counter	Above 6 months	Family member	Very important
Agulu	Male	15-19 years	JSS 1	Yes	No	Yes	Yes	Yes	Professionals	Secondary education	Slightly knowledgeable	MAMs	No idea	Not available	Good	Not available	Not available	Fair	Borehole/tap	Bush/open defecation	Never	Never	Sometimes	Well-trimmed and clean	Yes	Sometimes	Yes	Hospitals	1-3 months	Health practitioner	Very important
Agulu	Female	10-14 years	JSS 1	Yes	No	Yes	Yes	Yes	Teachers/Civil servants	Tertiary education	Slightly knowledgeable	School	No idea	Not available	Fair	Not available	Not available	Fair	Borehole/tap	Pit toilet	Sometimes	Sometimes	Often	Well-trimmed and dirty	No	Yes	Yes	MAMs	Above 6 months	Family member	Very important
Agulu	Male	10-14 years	JSS 1	Yes	No	Yes	Yes	Yes	Traders/Entrepreneurs	Primary education	Slightly knowledgeable	MAMs	No idea	Not available	Excellent	Not available	Not available	Good	Borehole/tap	Pit toilet	Never	Never	Sometimes	Well-trimmed and dirty	Yes	Yes	Yes	MAMs	Above 6 months	Health practitioner	Very important
Agulu	Female	10-14 years	JSS 1	Yes	No	Yes	Yes	Yes	Traders/Entrepreneurs	Secondary education	Slightly knowledgeable	School	No idea	Not available	Fair	Not available	Not available	Fair	Borehole/tap	Water cistern	Sometimes	Never	Often	Well-trimmed and dirty	Yes	Yes	Yes	Over the counter	1-3 months	Family member	Very important
Agulu	Female	10-14 years	JSS 1	No	No	No	No	No	Traders/Entrepreneurs	Secondary education	No	No	No idea	Not available	Good	Not available	Not available	Good	Borehole/tap	Water cistern	Often	Sometimes	Often	Well-trimmed and clean	No	No	No	No	No	No	Very important
Agulu	Male	10-14 years	JSS 1	No	No	No	No	No	Traders/Entrepreneurs	Secondary education	Slightly knowledgeable	Church	Oral-faecal route	Not available	Excellent	Not available	Not available	Fair	Borehole/tap	Pit toilet	Often	Never	Often	Well-trimmed and dirty	No	Sometimes	Yes	MAMs	Above 6 months	Health practitioner	Very important
Agulu	Female	10-14 years	JSS 1	No	No	No	No	No	Teachers/Civil servants	Tertiary education	Slightly knowledgeable	School	Food and water-borne route	Not available	Good	Not available	Not available	Good	Borehole/tap	Water cistern	Never	Never	Sometimes	Well-trimmed and dirty	Sometimes	Yes	No	No	No	No	Very important
Agulu	Female	10-14 years	JSS 2	No	No	No	No	No	Traders/Entrepreneurs	Secondary education	Slightly knowledgeable	School	No idea	Not available	Fair	Not available	Not available	Fair	Sachet/bottled water	Water cistern	Sometimes	Sometimes	Often	Well-trimmed and clean	No	Yes	Yes	Over the counter	Above 6 months	Family member	Very important
Agulu	Female	10-14 years	JSS 2	No	No	No	No	No	Traders/Entrepreneurs	Secondary education	Slightly knowledgeable	Mass media	No idea	Not available	Good	Not available	Not available	Good	Borehole/tap	Water cistern	Never	Sometimes	Often	Well-trimmed and dirty	Sometimes	Sometimes	Yes	Hospitals	Above 6 months	Health practitioner	Very important
Agulu	Male	10-14 years	JSS 2	No	No	No	No	No	Traders/Entrepreneurs	Secondary education	No	No	No idea	Not available	Good	Not available	Not available	Fair	Borehole/tap	Water cistern	Never	Never	Always	Well-trimmed and clean	Sometimes	Sometimes	Yes	Over the counter	Above 6 months	Family member	Very important
Agulu	Female	10-14 years	JSS 2	No	No	No	No	No	Teachers/Civil servants	Primary education	Slightly knowledgeable	Church	Food and water-borne route	Not available	Good	Not available	Not available	Good	Sachet/bottled water	Water cistern	Sometimes	Sometimes	Often	Well-trimmed and dirty	Yes	Yes	Yes	Over the counter	4-6 months	Family member	Very important
Agulu	Female	10-14 years	JSS 2	No	No	No	No	No	Traders/Entrepreneurs	Tertiary education	No	No	No idea	Not available	Good	Not available	Not available	Fair	Sachet/bottled water	Water cistern	Never	Never	Sometimes	Well-trimmed and clean	Yes	Sometimes	No	No	No	No	Very important
Agulu	Female	10-14 years	JSS 2	No	No	No	No	No	Traders/Entrepreneurs	Primary education	Slightly knowledgeable	School	No idea	Not available	Poor	Not available	Not available	Fair	River/stream	Pit toilet	Sometimes	Sometimes	Often	Well-trimmed and dirty	No	No	No	No	No	No	Very important
Agulu	Female	10-14 years	JSS 2	No	No	No	No	No	Traders/Entrepreneurs	Secondary education	Slightly knowledgeable	Mass media	Food and water-borne route	Not available	Good	Not available	Not available	Good	Borehole/tap	Water cistern	Often	Never	Often	Untrimmed and clean	No	Sometimes	Yes	Over the counter	Above 6 months	Family member	Very important
